# Supplementary material for: Cost and cost-effectiveness of pediatric home-based versus facility-based TB Preventive Treatment in Ethiopia (CHIP-TB)
Source: PLOS Glob Public Health. 2025 Apr 30;5(4):e0004466. doi: 10.1371/journal.pgph.0004466 (PMC12043179; doi:10.1371/journal.pgph.0004466)
Supplement: S1 Data — (XLSX) [file pgph.0004466.s004.xlsx]

## Sheet: Costing study raw data
cost_pid	redcap_event_name	redcap_data_access_group	h_interv_init	h_date_surv	h_time_start_surv	h_gender	h_dob_known	h_dob_mm	h_dob_yyyy	h_age_yrs	h_head_hh	h_gender_headhh	h_tot_hh	h_l15_hh	h_l15_related___1	h_l15_related___2	h_l15_related___3	h_l15_related___4	h_l15_related___5	h_n_own	h_n_grand	h_n_nieces_nephews	h_n_siblings	h_n_oth	h_calc_l15hh	h_l15_index	h_l15_evalhouse	h_l15all_evalhouse	h_l15_with_to_house	h_l15_evalclinic	h_l15_toteval	h_l15_noteval	h_calc_l15noteval	h_times_house_hcw	h_trips_clin_cargiv	h_trips_clin_othcargiv	h_trips_clin_children	h_trips_clin_tot	h_trips_hosp_caregiv	h_trips_hosp_othcargiv	h_trips_hosp_children	h_trips_hosp_tot	h_reasons_noteval_home___1	h_reasons_noteval_home___2	h_reasons_noteval_home___3	h_reasons_noteval_home___4	h_reasons_noteval_home___5	h_reasons_noteval_home___6	h_reasons_noteval_home___7
01-021-01	arm_aintervention_arm_1	tab2	elsabet.belete@kncvtbc.org	2022-02-24	11:11:00	1	0			28	1		4	1	1	0	0	0	0	1					1	1	1	1	3	0	1	0	0	1	0	0	0	0	0	0	0	0	0	0	0	0	0	0	0
01-024-01	arm_aintervention_arm_1	tab2													0	0	0	0	0																								0	0	0	0	0	0	0
01-024-01	arm_bstandard_of_c_arm_1	tab2
01-031-01	arm_aintervention_arm_1	tab2	elsabet.belete@kncvtbc.org	2022-03-15	09:11:00	1	0			32	0	2	5	3	1	0	0	0	0	3					3	0	3	1	2	0	3	0	0	1	0	0	0	0	0	0	0	0	0	0	0	0	0	0	0
01-032-01	arm_aintervention_arm_1	tab2	elsabet.belete@kncvtbc.org	2022-04-10	12:52:00	2	0			24	1		3	1	1	0	0	0	0	1					1	1	1	1	3	0	1	0	0	1	0	0	0	0	0	0	0	0	0	0	0	0	0	0	0
01-039-01	arm_aintervention_arm_1	tab2	elsabet.belete@kncvtbc.org	2022-07-10	10:03:00	2	0			30	1		5	1	1	0	0	0	0	1					1	0	1	1	2	0	1	0	0	1	0	0	0	0	0	0	0	0	0	0	0	0	0	0	0
01-041-01	arm_aintervention_arm_1	tab2	elsabet.belete@kncvtbc.org	2022-06-06	14:59:00	2	1	5	1996		1		5	2	0	0	1	0	0	0		2			2	0	2	1	2	0	2	0	0	1	0	0	0	0	0	0	0	0	0	0	0	0	0	0	0
01-042-01	arm_aintervention_arm_1	tab2	elsabet.belete@kncvtbc.org	2022-06-02	15:38:00	1	0			18	0	2	5	2	0	0	1	0	0			2			2	0	2	1		0	2	0	0	1	0	0	0	0	0	0	0	0	0	0	0	0	0	0	0
01-043-01	arm_aintervention_arm_1	tab2	elsabet.belete@kncvtbc.org	2022-06-11	13:54:00	2	1	5	1949		1		3	1	0	1	0	0	0		1				1	0	1	1	3	0	1	0	0	1	0	0	0	0	0	0	0	0	0	0	0	0	0	0	0
01-045-01	arm_aintervention_arm_1	tab2	elsabet.belete@kncvtbc.org	2022-07-04	09:25:00	2	0			35	1		7	4	1	0	0	0	0	4					4	0	4	1	3	0	4	0	0	0	1	0	0	1	0	0	0	0	0	0	0	0	0	0	0
01-047-01	arm_aintervention_arm_1	tab2	elsabet.belete@kncvtbc.org	2022-07-28	11:40:00	2	1	5	1995		0	2	3	1	0	0	0	1	0				1		1	0	1	1	2		1	0	0	1	0	0	0	0	0	0	0	0	0	0	0	0	0	0	0
01-048-01	arm_aintervention_arm_1	tab2	elsabet.belete@kncvtbc.org	2022-07-12	11:45:00	1	0			36	0	2	10	4	1	0	0	0	0	4					4	0	0	0		4	4	0	0	0	1	0	0	1	0	0	0	0	0	0	0	0	0	0	0
02-043-01	arm_aintervention_arm_1	tab3	salsawit.meheretu@kncvtbc.org	2022-03-07	11:28:00	1	1	1	1983		0	2	6	3	1	0	0	0	0	3					3	0	3	1	3	0	3	0	0	2	0	0	0	0	0	0	0	0	0	0	0	0	0	0	0
02-045-01	arm_aintervention_arm_1	tab3	salsawit.meheretu@kncvtbc.org	2022-03-10	11:25:00	1	0			32	0	2	7	5	1	1	1	0	0	3	1	1			5	0	5	1	3	0	5	0	0	1	0	0	0	0	0	0	0	0	0	0	0	0	0	0	0
02-047-01	arm_aintervention_arm_1	tab3	salsawit.meheretu@kncvtbc.org	2022-03-17	12:10:00	2	1	11	1969		1		3	2	1	0	0	0	0	2					2	0	2	1	2	0	2	0	0	1	0	0	0	0	0	0	0	0	0	0	0	0	0	0	0
02-048-01	arm_aintervention_arm_1	tab3	salsawit.meheretu@kncvtbc.org	2022-03-14	10:44:00	2	0			25	1		5	3	1	0	0	0	0	3					3	0	3	1	3	0	3	0	0	2	1	0	0	1	0	0	0	0	0	0	0	0	0	0	0
02-052-01	arm_aintervention_arm_1	tab3	salsawit.meheretu@kncvtbc.org	2022-03-07	10:42:00	2	1	9	1959		1		6	2	1	0	0	0	0	2					2	0	2	1	2	0	2	0	0	1	0	0	0	0	0	0	0	0	0	0	0	0	0	0	0
02-054-01	arm_aintervention_arm_1	tab3	salsawit.meheretu@kncvtbc.org	2022-03-04	11:16:00	1	0			35	0	1	8	4	1	0	1	0	0	2		2			4	0	1	0	3	0	1	3	3	1	0	0	0	0	0	0	0	0	0	1	0	0	0	0	0
02-055-01	arm_aintervention_arm_1	tab3	salsawit.meheretu@kncvtbc.org	2022-03-14	11:41:00	2	0			60	1		5	3	1	0	0	0	0	3					3	0	3	1	3	0	3	0	0	1	0	0	0	0	0	0	0	0	0	0	0	0	0	0	0
02-057-02	arm_aintervention_arm_1	tab3	salsawit.meheretu@kncvtbc.org	2022-03-14	14:19:00	2	1	7	1979		0	1	8	4	1	0	0	1	0	3			1		4	0	4	1	3	0	4	0	0	1	0	0	0	0	0	0	0	0	0	0	0	0	0	0	0
02-058-01	arm_aintervention_arm_1	tab3	salsawit.meheretu@kncvtbc.org	2022-03-17	13:33:00	1	1	1	1972		0	2	7	3	1	0	1	0	0	2		1			3	0	3	1	2	0	3	0	0	1	0	0	0	0	0	0	0	0	0	0	0	0	0	0	0
02-064-01	arm_aintervention_arm_1	tab3	salsawit.meheretu@kncvtbc.org	2022-04-21	11:22:00	2	0			22	1		5	3	1	0	0	1	0	1			2		3	0	3	1	3	0	3	0	0	1	0	0	0	0	0	0	0	0	0	0	0	0	0	0	0
02-065-01	arm_aintervention_arm_1	tab3	salsawit.meheretu@kncvtbc.org	2022-04-07	11:26:00	2	1	7	1982		1		4	2	1	0	0	0	0	2					2	0	2	1	3	0	2	0	0	1	0	0	0	0	0	0	0	0	0	0	0	0	0	0	0
02-066-01	arm_aintervention_arm_1	tab3	salsawit.meheretu@kncvtbc.org	2022-04-28	10:12:00	1	0			35	0	2	8	3	1	0	0	0	0	3					3	0	3	1	2	0	3	0	0	2	0	0	0	0	0	0	0	0	0	0	0	0	0	0	0
02-076-01	arm_aintervention_arm_1	tab3	salsawit.meheretu@kncvtbc.org	2022-05-23	13:07:00	2	0			19	0	2	5	2	0	0	0	1	0				2		2	0	2	1	3	0	2	0	0	1	0	0	0	0	0	0	0	0	0	0	0	0	0	0	0
02-081-01	arm_aintervention_arm_1	tab3	salsawit.meheretu@kncvtbc.org	2022-05-24	11:42:00	2	0			49	1		6	5	1	0	0	0	0	5					5	0	5	1	2	0	5	0	0	1	0	0	0	0	0	0	0	0	0	0	0	0	0	0	0
02-083-01	arm_aintervention_arm_1	tab3	salsawit.meheretu@kncvtbc.org	2022-06-29	10:04:00	2	0			37	1		7	5	1	0	0	0	0	5					5	0	5	1	3	0	5	0	0	2	0	0	0	0	0	0	0	0	0	0	0	0	0	0	0
02-084-01	arm_aintervention_arm_1	tab3	salsawit.meheretu@kncvtbc.org	2022-07-01	10:33:00	2	0			30	1		4	2	1	0	0	0	0	2					2	0	2	1	2	0	2	0	0	1	0	0	0	0	0	0	0	0	0	0	0	0	0	0	0
02-091-01	arm_aintervention_arm_1	tab3	salsawit.meheretu@kncvtbc.org	2022-07-06	10:00:00	2	0			45	1		9	7	1	0	1	0	0	6		1			7	0	7	1	2	0	7	0	0	1	0	0	0	0	0	0	0	0	0	0	0	0	0	0	0
02-092-01	arm_aintervention_arm_1	tab3	salsawit.meheretu@kncvtbc.org	2022-07-21	12:55:00	2	0			36	1		6	4	1	0	0	0	0	4					4	0	4	1	3	0	4	0	0	2	0	0	0	0	0	0	0	0	0	0	0	0	0	0	0
02-095-01	arm_aintervention_arm_1	tab3	salsawit.meheretu@kncvtbc.org	2022-08-26	11:06:00	1	0			24	1		3	2	0	0	0	1	0				2		2	0	2	1	2	0	2	0	0	1	0	0	0	0	0	0	0	0	0	0	0	0	0	0	0
02-100-01	arm_aintervention_arm_1	tab3	salsawit.meheretu@kncvtbc.org	2022-08-30	11:20:00	2	0			40	1		5	1	1	0	0	0	0	1					1	0	1	1	3	0	1	0	0	1	0	0	0	0	0	0	0	0	0	0	0	0	0	0	0
02-105-01	arm_aintervention_arm_1	tab3	salsawit.meheretu@kncvtbc.org	2022-08-18	12:38:00	2	0			26	1		4	1	1	0	0	0	0	1					1	0	1	1	3	0	1	0	0	1	0	0	0	0	0	0	0	0	0	0	0	0	0	0	0
03-008-02	arm_aintervention_arm_1	tab2	elsabet.belete@kncvtbc.org	2022-03-08	11:21:00	1	0			40	0	2	5	2	1	0	0	0	0	2					2	0	2	1	2	0	2	0	0	1	0	0	0	0	0	0	0	0	0	0	0	0	0	0	0
03-011-01	arm_aintervention_arm_1	tab2													0	0	0	0	0																								0	0	0	0	0	0	0
03-011-02	arm_aintervention_arm_1	tab2	elsabet.belete@kncvtbc.org	2022-02-07	12:24:00	2	0			37	1		6	4	1	0	0	0	0	4					4	0	4	1	3	0	4	0	0	2	0	0	0	0	0	0	0	0	0	0	0	0	0	0	0
03-017-01	arm_aintervention_arm_1	tab2	elsabet.belete@kncvtbc.org	2022-03-04	11:46:00	1	0			24	0	2	5	3	1	0	0	0	0	3					3	0	3	1	2	0	3	0	0	1	0	0	0	0	0	0	0	0	0	0	0	0	0	0	0
03-020-01	arm_aintervention_arm_1	tab2	elsabet.belete@kncvtbc.org	2022-04-05	11:36:00	2	0			45	1		8	5	1	0	0	0	0	5		0			5	0	5	1	2	0	5	0	0	5	0	0	0	0	0	0	0	0	0	0	0	0	0	0	0
03-027-01	arm_aintervention_arm_1	tab2	elsabet.belete@kncvtbc.org	2022-06-01	11:07:00	2	1	5	1984		1		4	2	1	0	0	0	0	2						1	2	1	3	0		0		1	0	0	0		0	0	0		0	0	0	0	0	0	0
03-034-01	arm_aintervention_arm_1	tab2	elsabet.belete@kncvtbc.org	2022-08-09	14:00:00	1	0			35	0	2	4	3	1	0	1	0	0	2		1			3	0	3	1	3	0	3	0	0	1	0	0	0	0	0	0	0	0	0	0	0	0	0	0	0
04-015-01	arm_aintervention_arm_1	tab2	elsabet.belete@kncvtbc.org			2	0			38	1		4	2	1	0	0	0	0	2					2	0	2	1	3	0	2	0	0	1	0	0	0	0	0	0	0	0	0	0	0	0	0	0	0
04-027-01	arm_aintervention_arm_1	tab2	elsabet.belete@kncvtbc.org	2022-06-30	11:44:00	2	1	7	1994		0	2	7	2	0	0	0	1	0				2		2		2	1	3	0	2	0	0	1	0	0	0	0	0	0	0	0	0	0	0	0	0	0	0
04-030-01	arm_aintervention_arm_1	tab2	elsabet.belete@kncvtbc.org	2022-07-18	12:03:00	2	0			35	1		6	2	1	0	0	0	0	2					2	0	2	1	3	0	2	0	0	1	0	0	0	0	0	0	0	0	0	0	0	0	0	0	0
05-027-01	arm_aintervention_arm_1	tab1	deriba.abera@kncvtbc.org	2022-02-09	13:54:00	2	0			25	1		3	1	1	0	0	0	0	1					1	0	1	1	3	0	1	0	0	2	0	0	0	0	0	0	0	0	0	0	0	0	0	0	0
05-030-01	arm_aintervention_arm_1	tab1	deriba.abera@kncvtbc.org	2022-04-04	11:25:00	1	0			50	1		3	1	0	1	0	0	0		1				1	0	1	1	2	0	1	0	0	2	0	0	0	0	0	0	0	0	0	0	0	0	0	0	0
05-031-01	arm_aintervention_arm_1	tab1	deriba.abera@kncvtbc.org	2022-03-08	13:53:00	2	1	5	1968		1		5	1	1	0	0	0	0	1					1	0	1	1	3	0	1	0	0	2	0	0	0	0	0	0	0	0	0	0	0	0	0	0	0
05-036-01	arm_aintervention_arm_1	tab1	deriba.abera@kncvtbc.org	2022-03-15	12:30:00	2	0			36	1		5	3	1	0	0	0	0	3					3	0	3	1	3	0	3	0	0	2	0	0	0	0	0	0	0	0	0	0	0	0	0	0	0
05-037-01	arm_aintervention_arm_1	tab1	deriba.abera@kncvtbc.org	2022-03-10	09:49:00	1	0			28	0	2	6	1	1	0	0	0	0	1					1	0	1	1	2	0	1	0	0	2	0	0	0	0	0	0	0	0	0	0	0	0	0	0	0
05-039-01	arm_aintervention_arm_1	tab1	deriba.abera@kncvtbc.org	2022-03-09	14:34:00	2	0			52	1		8	4	1	0	0	0	0	4					4	0	3	1	3	1	4	0	0	2	1	0		1	0	0	0	0	0	0	0	0	0	0	0
05-040-01	arm_aintervention_arm_1	tab1	deriba.abera@kncvtbc.org	2022-03-10	09:19:00	2	1	9	1963		1		6	2	1	0	0	0	0	2					2	0	2	1	3	0	2	0	0	2	0	0	0	0	0	0	0	0	0	0	0	0	0	0	0
05-044-02	arm_aintervention_arm_1	tab1	deriba.abera@kncvtbc.org	2022-04-05	12:33:00	2	0			45	1		7	5	1	0	0	0	0	5					5	0	5	1	3	0	5	0	0	2	0	0	0	0	0	0	0	0	0	0	0	0	0	0	0
05-046-01	arm_aintervention_arm_1	tab1	deriba.abera@kncvtbc.org	2022-04-25	15:57:00	1	0			30	0	2	5	2	1	0	0	0	0	2					2	0	2	1	2	0	2	0	0	2	0	0	0	0	0	0	0	0	0	0	0	0	0	0	0
05-054-01	arm_aintervention_arm_1	tab1	deriba.abera@kncvtbc.org	2022-05-19	08:59:00	2	0			40	1		5	3	1	0	0	0	0	3					3	0	3	1	3	0	3	0	0	2	0	0	0	0	0	0	0	0	0	0	0	0	0	0	0
07-004-01	arm_aintervention_arm_1	tab1	deriba.abera@kncvtbc.org	2022-03-25	08:16:00	2	0			55	1		18	11	1	0	0	0	0	11					11	0	11	1	2	0	11	0	0	2	0	0	0	0	0	0	0	0	0	0	0	0	0	0	0
07-006-01	arm_aintervention_arm_1	tab1	deriba.abera@kncvtbc.org	2022-03-18	18:11:00	2	0			30	1		7	5	1	0	0	0	0	5					5	0	5	1	2	0	5	0	0	2	0	0	0	0	0	0	0	0	0	0	0	0	0	0	0
09-002-01	arm_aintervention_arm_1	tab3	salsawit.meheretu@kncvtbc.org			2	1	10	1964		1		6	1	0	0	1	0	0			1			1	0	1	1	3	0	1	0	0	1	0	0	0	0	0	0	0	0	0	0	0	0	0	0	0
09-003-01	arm_aintervention_arm_1	tab3	salsawit.meheretu@kncvtbc.org	2022-02-08	11:13:00	1	0			35	0	2	5	3	1	0	0	0	0	3					3	0	3	1	3	0	3	0	0	1	1	0	0	1	0	0	0	0	0	0	0	0	0	0	0
09-017-01	arm_aintervention_arm_1	tab3	salsawit.meheretu@kncvtbc.org	2022-06-22	11:03:00	2	0			42	1		5	3	1	0	0	0	0	3					3	0	3	1	3	0	3	0	0	2	0	0	0	0	0	0	0	0	0	0	0	0	0	0	0
09-018-01	arm_aintervention_arm_1	tab3	salsawit.meheretu@kncvtbc.org	2022-07-18	14:22:00	2	0			24	1		9	3	1	0	0	1	0	1			2		3	0	3	1	4	0	3	0	0	1	0	0	0	0	0	0	0	0	0	0	0	0	0	0	0
10-007-03	arm_bstandard_of_c_arm_1	tab2
10-010-03	arm_bstandard_of_c_arm_1	tab2
10-012-01	arm_bstandard_of_c_arm_1	tab2
10-015-01	arm_bstandard_of_c_arm_1	tab2
10-016-01	arm_bstandard_of_c_arm_1	tab2
11-018-01	arm_bstandard_of_c_arm_1	tab2
11-019-01	arm_bstandard_of_c_arm_1	tab2
11-021-01	arm_bstandard_of_c_arm_1	tab2
11-022-01	arm_bstandard_of_c_arm_1	tab2
11-023-01	arm_bstandard_of_c_arm_1	tab2
11-027-01	arm_bstandard_of_c_arm_1	tab2
11-030-01	arm_bstandard_of_c_arm_1	tab2
011-033-01	arm_bstandard_of_c_arm_1	tab2
11-036-01	arm_bstandard_of_c_arm_1	tab2
11-040-01	arm_bstandard_of_c_arm_1	tab2
11-048-01	arm_bstandard_of_c_arm_1	tab2
11-053-01	arm_bstandard_of_c_arm_1	tab2
11-055-01	arm_bstandard_of_c_arm_1	tab2
11-33-01	arm_bstandard_of_c_arm_1	tab2
12-013-01	arm_bstandard_of_c_arm_1	tab2
12-019-01	arm_bstandard_of_c_arm_1	tab2
12-040-01	arm_bstandard_of_c_arm_1	tab2
12-041-01	arm_bstandard_of_c_arm_1	tab2
13-010-01	arm_bstandard_of_c_arm_1	tab2
13-023-01	arm_bstandard_of_c_arm_1	tab2
13-024-01	arm_bstandard_of_c_arm_1	tab2
13-025-01	arm_bstandard_of_c_arm_1	tab2
13-029-01	arm_bstandard_of_c_arm_1	tab2
13-031-01	arm_bstandard_of_c_arm_1	tab2
13-035-02	arm_bstandard_of_c_arm_1	tab2
13-036-01	arm_bstandard_of_c_arm_1	tab2
13-040-01	arm_bstandard_of_c_arm_1	tab2
14-028-01	arm_bstandard_of_c_arm_1	tab1
14-029-01	arm_bstandard_of_c_arm_1	tab1
14-030-01	arm_bstandard_of_c_arm_1	tab1
14-032-01	arm_bstandard_of_c_arm_1	tab1
14-033-01	arm_bstandard_of_c_arm_1	tab1
14-034-01	arm_bstandard_of_c_arm_1	tab1
14-036-01	arm_bstandard_of_c_arm_1	tab1
14-039-01	arm_bstandard_of_c_arm_1	tab1
14-049-01	arm_bstandard_of_c_arm_1	tab1
14-050-01	arm_bstandard_of_c_arm_1	tab1
14-055-01	arm_bstandard_of_c_arm_1	tab1
14-058-01	arm_bstandard_of_c_arm_1	tab1
14-060-01	arm_bstandard_of_c_arm_1	tab1
14-062-01	arm_bstandard_of_c_arm_1	tab1
14-065-01	arm_bstandard_of_c_arm_1	tab1
15-028-01	arm_bstandard_of_c_arm_1	tab1
15-041-01	arm_bstandard_of_c_arm_1	tab1
15-044-01	arm_bstandard_of_c_arm_1	tab1
15-048-02	arm_bstandard_of_c_arm_1	tab1
15-061-01	arm_bstandard_of_c_arm_1	tab1
16-016-01	arm_bstandard_of_c_arm_1	tab1
16-029-01	arm_bstandard_of_c_arm_1	tab1
16-030-01	arm_bstandard_of_c_arm_1	tab1
16-032-01	arm_bstandard_of_c_arm_1	tab1
16-040-01	arm_bstandard_of_c_arm_1	tab1
16-049-01	arm_bstandard_of_c_arm_1	tab1
16-059-01	arm_bstandard_of_c_arm_1	tab1
16-064-01	arm_bstandard_of_c_arm_1	tab1
16-080-01	arm_bstandard_of_c_arm_1	tab1
16-088-01	arm_bstandard_of_c_arm_1	tab1
16-092-01	arm_bstandard_of_c_arm_1	tab1
16-095-01	arm_bstandard_of_c_arm_1	tab1
16-097-01	arm_bstandard_of_c_arm_1	tab1
17-007-01	arm_bstandard_of_c_arm_1	tab3
18-012-01	arm_bstandard_of_c_arm_1	tab3
18-019-01	arm_bstandard_of_c_arm_1	tab3
18-025-01	arm_bstandard_of_c_arm_1	tab3
[truncated: 1,626 more columns]

## Sheet: TAM cleaned and linear
cost_pid	redcap_event_name	date_1	observation	activity	act name	category	start_time	end_time	Staff	time diff	act type
09-003-01	arm_aintervention_arm_1	2022-02-03	1	23	TRAVEL		09:50:00	10:20:00	HEW	00:30:00	Prog
09-003-01	arm_aintervention_arm_1	2022-02-03	1	22	MISC-OTHER		10:20:00	10:30:00	HEW	00:10:00	Prog
09-003-01	arm_aintervention_arm_1	2022-02-03	1	24	CONST		10:30:00	10:43:00	HEW	00:13:00	Research
09-003-01	arm_aintervention_arm_1	2022-02-03	1	1	ENROL		10:45:00	10:51:00	HEW	00:06:00	Research
09-003-01	arm_aintervention_arm_1	2022-02-03	1	2	SCRN		10:53:00	11:05:00	HEW	00:12:00	Prog
09-003-01	arm_aintervention_arm_1	2022-02-03	1	22	MISC-OTHER		11:05:00	11:10:00	HEW	00:05:00	Prog
09-003-01	arm_aintervention_arm_1	2022-02-03	1	28	VITAL		11:10:00	11:15:00	HEW	00:05:00	Prog
09-003-01	arm_aintervention_arm_1	2022-02-03	1	22	MISC-OTHER		11:15:00	12:23:00	HEW	01:08:00	Prog
09-003-01	arm_aintervention_arm_1	2022-02-03	1	23	TRAVEL		12:23:00	13:01:00	HEW	00:38:00	Prog
03-011-02	arm_aintervention_arm_1	2022-02-04	1	23	TRAVEL		09:00:00	10:30:00	HEW	01:30:00	Prog
03-011-02	arm_aintervention_arm_1	2022-02-04	1	1	ENROL		10:30:00	11:30:00	HEW	01:00:00	Research
03-011-02	arm_aintervention_arm_1	2022-02-04	1	3	COUNS		11:30:00	12:45:00	HEW	01:15:00	Prog
05-027-01	arm_aintervention_arm_1	2022-02-09	1	23	TRAVEL		08:00:00	08:30:00	HEW	00:30:00	Prog
05-027-01	arm_aintervention_arm_1	2022-02-09	1	1	ENROL		08:30:00	08:41:00	HEW	00:11:00	Research
05-027-01	arm_aintervention_arm_1	2022-02-09	1	22	MISC-OTHER		08:41:00	08:42:00	HEW	00:01:00	Prog
05-027-01	arm_aintervention_arm_1	2022-02-09	1	2	SCRN		08:42:00	08:50:00	HEW	00:08:00	Prog
05-027-01	arm_aintervention_arm_1	2022-02-09	1	22	MISC-OTHER		08:50:00	08:55:00	HEW	00:05:00	Prog
05-027-01	arm_aintervention_arm_1	2022-02-09	1	3	COUNS		08:55:00	09:00:00	HEW	00:05:00	Prog
05-027-01	arm_aintervention_arm_1	2022-02-09	1	24	CONST		09:00:00	09:10:00	HEW	00:10:00	Research
05-027-01	arm_aintervention_arm_1	2022-02-09	1	12	DRUG		09:10:00	09:15:00	HEW	00:05:00	Prog
01-021-01	arm_aintervention_arm_1	2022-02-21	1	23	TRAVEL		10:30:00	10:45:00	HEW	00:15:00	Prog
01-021-01	arm_aintervention_arm_1	2022-02-21	1	3	COUNS		10:45:00	11:00:00	HEW	00:15:00	Prog
01-021-01	arm_aintervention_arm_1	2022-02-21	1	24	CONST		11:00:00	11:35:00	HEW	00:35:00	Research
01-021-01	arm_aintervention_arm_1	2022-02-21	1	1	ENROL		11:35:00	12:30:00	HEW	00:55:00	Research
04-015-01	arm_aintervention_arm_1	2022-02-28	1	12	DRUG		11:55:00	12:15:00	HEW	00:20:00	Prog
04-015-01	arm_aintervention_arm_1	2022-02-28	1	20	ADMIN		12:15:00	12:40:00	HEW	00:25:00	Research
02-054-01	arm_aintervention_arm_1	2022-03-04	1	23	TRAVEL		10:15:00	10:37:00	HEW	00:22:00	Prog
02-054-01	arm_aintervention_arm_1	2022-03-04	1	22	MISC-OTHER		10:37:00	10:41:00	HEW	00:04:00	Prog
02-054-01	arm_aintervention_arm_1	2022-03-04	1	3	COUNS		10:41:00	10:52:00	HEW	00:11:00	Prog
02-054-01	arm_aintervention_arm_1	2022-03-04	1	5	AE		10:52:00	10:58:00	HEW	00:06:00	Prog
02-054-01	arm_aintervention_arm_1	2022-03-04	1	12	DRUG		10:59:00	11:05:00	HEW	00:06:00	Prog
02-054-01	arm_aintervention_arm_1	2022-03-04	1	13	SUPV		11:05:00	11:07:00	HEW	00:02:00	Prog
02-054-01	arm_aintervention_arm_1	2022-03-04	1	11	ADHCOUNS		11:07:00	11:11:00	HEW	00:04:00	Prog
02-054-01	arm_aintervention_arm_1	2022-03-04	1	22	MISC-OTHER		11:11:00	11:50:00	HEW	00:39:00	Prog
02-054-01	arm_aintervention_arm_1	2022-03-04	1	23	TRAVEL		11:50:00	12:48:00	HEW	00:58:00	Prog
03-017-01	arm_aintervention_arm_1	2022-03-04	1	22	MISC-OTHER		10:40:00	11:00:00	HEW	00:20:00	Prog
03-017-01	arm_aintervention_arm_1	2022-03-04	1	1	ENROL		11:00:00	11:57:00	HEW	00:57:00	Research
03-008-02	arm_aintervention_arm_1	2022-03-08	1	23	TRAVEL		09:40:00	10:36:00	HEW	00:56:00	Prog
03-008-02	arm_aintervention_arm_1	2022-03-08	1	1	ENROL		10:37:00	10:52:00	HEW	00:15:00	Research
03-008-02	arm_aintervention_arm_1	2022-03-08	1	3	COUNS		10:53:00	11:11:00	HEW	00:18:00	Prog
03-008-02	arm_aintervention_arm_1	2022-03-08	1	12	DRUG		11:12:00	11:20:00	HEW	00:08:00	Prog
02-045-01	arm_aintervention_arm_1	2022-03-10	1	23	TRAVEL		09:45:00	10:30:00	HEW	00:45:00	Prog
02-045-01	arm_aintervention_arm_1	2022-03-10	1	22	MISC-OTHER		10:30:00	10:39:00	HEW	00:09:00	Prog
02-045-01	arm_aintervention_arm_1	2022-03-10	1	3	COUNS		10:39:00	10:50:00	HEW	00:11:00	Prog
02-045-01	arm_aintervention_arm_1	2022-03-10	1	12	DRUG		10:51:00	10:58:00	HEW	00:07:00	Prog
02-045-01	arm_aintervention_arm_1	2022-03-10	1	11	ADHCOUNS		10:59:00	11:12:00	HEW	00:13:00	Prog
02-045-01	arm_aintervention_arm_1	2022-03-10	1	5	AE		11:13:00	11:19:00	HEW	00:06:00	Prog
02-045-01	arm_aintervention_arm_1	2022-03-10	1	22	MISC-OTHER		11:20:00	11:55:00	HEW	00:35:00	Prog
02-045-01	arm_aintervention_arm_1	2022-03-10	1	23	TRAVEL		11:55:00	12:30:00	HEW	00:35:00	Prog
05-037-01	arm_aintervention_arm_1	2022-03-10	1	23	TRAVEL		08:25:00	09:40:00	HEW	01:15:00	Prog
05-037-01	arm_aintervention_arm_1	2022-03-10	1	3	COUNS		09:40:00	09:50:00	HEW	00:10:00	Prog
05-037-01	arm_aintervention_arm_1	2022-03-10	1	11	ADHCOUNS		09:50:00	09:55:00	HEW	00:05:00	Prog
05-037-01	arm_aintervention_arm_1	2022-03-10	1	12	DRUG		09:55:00	09:56:00	HEW	00:01:00	Prog
05-037-01	arm_aintervention_arm_1	2022-03-10	1	18	HH - OTHER		09:56:00	10:15:00	HEW	00:19:00	Prog
05-040-01	arm_aintervention_arm_1	2022-03-10	1	23	TRAVEL		08:00:00	09:00:00	HEW	01:00:00	Prog
05-040-01	arm_aintervention_arm_1	2022-03-10	1	3	COUNS		09:00:00	09:15:00	HEW	00:15:00	Prog
05-040-01	arm_aintervention_arm_1	2022-03-10	1	11	ADHCOUNS		09:00:00	09:15:00	HEW	00:15:00	Prog
05-040-01	arm_aintervention_arm_1	2022-03-10	1	12	DRUG		09:15:00	09:25:00	HEW	00:10:00	Prog
05-040-01	arm_aintervention_arm_1	2022-03-10	1	18	HH - OTHER		09:25:00	09:35:00	HEW	00:10:00	Prog
02-057-02	arm_aintervention_arm_1	2022-03-14	1	23	TRAVEL		07:40:00	07:48:00	HEW	00:08:00	Prog
02-057-02	arm_aintervention_arm_1	2022-03-14	1	22	MISC-OTHER		07:48:00	07:51:00	HEW	00:03:00	Prog
02-057-02	arm_aintervention_arm_1	2022-03-14	1	3	COUNS		07:51:00	08:00:00	HEW	00:09:00	Prog
02-057-02	arm_aintervention_arm_1	2022-03-14	1	5	AE		08:00:00	08:05:00	HEW	00:05:00	Prog
02-057-02	arm_aintervention_arm_1	2022-03-14	1	12	DRUG		08:05:00	08:20:00	HEW	00:15:00	Prog
02-057-02	arm_aintervention_arm_1	2022-03-14	1	11	ADHCOUNS		08:21:00	08:33:00	HEW	00:12:00	Prog
02-057-02	arm_aintervention_arm_1	2022-03-14	1	22	MISC-OTHER		08:33:00	09:04:00	HEW	00:31:00	Prog
02-057-02	arm_aintervention_arm_1	2022-03-14	1	23	TRAVEL		09:04:00	09:14:00	HEW	00:10:00	Prog
02-047-01	arm_aintervention_arm_1	2022-03-17	1	23	TRAVEL		11:23:00	11:38:00	HEW	00:15:00	Prog
02-047-01	arm_aintervention_arm_1	2022-03-17	1	22	MISC-OTHER		11:38:00	11:42:00	HEW	00:04:00	Prog
02-047-01	arm_aintervention_arm_1	2022-03-17	1	3	COUNS		11:42:00	11:47:00	HEW	00:05:00	Prog
02-047-01	arm_aintervention_arm_1	2022-03-17	1	12	DRUG		11:48:00	11:55:00	HEW	00:07:00	Prog
02-047-01	arm_aintervention_arm_1	2022-03-17	1	5	AE		11:58:00	12:06:00	HEW	00:08:00	Prog
02-047-01	arm_aintervention_arm_1	2022-03-17	1	22	MISC-OTHER		12:06:00	12:45:00	HEW	00:39:00	Prog
02-047-01	arm_aintervention_arm_1	2022-03-17	1	23	TRAVEL		12:45:00	13:08:00	HEW	00:23:00	Prog
05-046-01	arm_aintervention_arm_1	2022-04-21	1	23	TRAVEL		08:15:00	08:45:00	HEW	00:30:00	Prog
05-046-01	arm_aintervention_arm_1	2022-04-21	1	2	SCRN		08:45:00	09:15:00	HEW	00:30:00	Prog
05-046-01	arm_aintervention_arm_1	2022-04-21	1	1	ENROL		09:15:00	09:20:00	HEW	00:05:00	Research
05-046-01	arm_aintervention_arm_1	2022-04-21	1	3	COUNS		09:20:00	09:30:00	HEW	00:10:00	Prog
05-046-01	arm_aintervention_arm_1	2022-04-21	1	24	CONST		09:30:00	09:45:00	HEW	00:15:00	Research
05-046-01	arm_aintervention_arm_1	2022-04-21	1	11	ADHCOUNS		09:30:00	09:45:00	HEW	00:15:00	Prog
05-046-01	arm_aintervention_arm_1	2022-04-21	1	12	DRUG		09:45:00	09:50:00	HEW	00:05:00	Prog
03-027-01	arm_aintervention_arm_1	2022-06-01	1	20	ADMIN		10:00:00	10:41:00	HEW	00:41:00	Research
03-027-01	arm_aintervention_arm_1	2022-06-01	1	12	DRUG		10:42:00	11:08:00	HEW	00:26:00	Prog
01-042-01	arm_aintervention_arm_1	2022-06-02	1	2	SCRN		14:32:00	14:59:00	HEW	00:27:00	Prog
01-042-01	arm_aintervention_arm_1	2022-06-02	1	1	ENROL		15:00:00	15:25:00	HEW	00:25:00	Research
01-042-01	arm_aintervention_arm_1	2022-06-02	1	12	DRUG		15:37:00		HEW		Prog
01-041-01	arm_aintervention_arm_1	2022-06-06	1	1	ENROL		13:47:00	14:18:00	HEW	00:31:00	Research
01-041-01	arm_aintervention_arm_1	2022-06-06	1	20	ADMIN		14:21:00	14:34:00	HEW	00:13:00	Research
01-041-01	arm_aintervention_arm_1	2022-06-06	1	12	DRUG		14:47:00	14:59:00	HEW	00:12:00	Prog
01-039-01	arm_aintervention_arm_1	2022-06-08	2	12	DRUG		09:16:00	10:27:00	HEW	01:11:00	Prog
09-017-01	arm_aintervention_arm_1	2022-06-22	1	23	TRAVEL		09:25:00	09:56:00	HEW	00:31:00	Prog
09-017-01	arm_aintervention_arm_1	2022-06-22	1	3	COUNS		10:02:00	10:10:00	HEW	00:08:00	Prog
09-017-01	arm_aintervention_arm_1	2022-06-22	1	24	CONST		10:11:00	10:20:00	HEW	00:09:00	Research
09-017-01	arm_aintervention_arm_1	2022-06-22	1	1	ENROL		10:20:00	10:25:00	HEW	00:05:00	Research
09-017-01	arm_aintervention_arm_1	2022-06-22	1	2	SCRN		10:26:00	10:31:00	HEW	00:05:00	Prog
09-017-01	arm_aintervention_arm_1	2022-06-22	1	28	VITAL		10:31:00	10:36:00	HEW	00:05:00	Prog
09-017-01	arm_aintervention_arm_1	2022-06-22	1	12	DRUG		10:38:00	10:45:00	HEW	00:07:00	Prog
09-017-01	arm_aintervention_arm_1	2022-06-22	1	11	ADHCOUNS		10:46:00	10:51:00	HEW	00:05:00	Prog
09-017-01	arm_aintervention_arm_1	2022-06-22	1	5	AE		10:52:00	10:59:00	HEW	00:07:00	Prog
09-017-01	arm_aintervention_arm_1	2022-06-22	1	23	TRAVEL		11:35:00	12:09:00	HEW	00:34:00	Prog
01-042-01	arm_aintervention_arm_1	2022-06-30	2	4	CHECK		10:28:00	10:39:00	HEW	00:11:00	Prog
01-042-01	arm_aintervention_arm_1	2022-06-30	2	12	DRUG		10:40:00	10:52:00	HEW	00:12:00	Prog
01-041-01	arm_aintervention_arm_1	2022-07-04	2	23	TRAVEL		10:47:00	11:06:00	HEW	00:19:00	Prog
01-041-01	arm_aintervention_arm_1	2022-07-04	2	12	DRUG		11:08:00	11:22:00	HEW	00:14:00	Prog
01-039-01	arm_aintervention_arm_1	2022-07-06	3	12	DRUG		10:21:00	10:33:00	HEW	00:12:00	Prog
05-054-01	arm_aintervention_arm_1	2022-07-13	2	28	VITAL		09:02:00	09:04:00	HEW	00:02:00	Prog
05-054-01	arm_aintervention_arm_1	2022-07-13	2	4	CHECK		09:04:00	09:07:00	HEW	00:03:00	Prog
05-054-01	arm_aintervention_arm_1	2022-07-13	2	10	ADHERE		09:05:00	09:10:00	HEW	00:05:00	Prog
05-054-01	arm_aintervention_arm_1	2022-07-13	2	11	ADHCOUNS		09:05:00	09:10:00	HEW	00:05:00	Prog
05-054-01	arm_aintervention_arm_1	2022-07-13	2	5	AE		09:05:00	09:07:00	HEW	00:02:00	Prog
05-054-01	arm_aintervention_arm_1	2022-07-13	2	12	DRUG		09:10:00	09:20:00	HEW	00:10:00	Prog
09-018-01	arm_aintervention_arm_1	2022-07-18	1	23	TRAVEL		11:57:00	12:48:00	HEW	00:51:00	Prog
09-018-01	arm_aintervention_arm_1	2022-07-18	1	3	COUNS		13:05:00	13:17:00	HEW	00:12:00	Prog
09-018-01	arm_aintervention_arm_1	2022-07-18	1	24	CONST		13:18:00	13:27:00	HEW	00:09:00	Research
09-018-01	arm_aintervention_arm_1	2022-07-18	1	1	ENROL		13:29:00	13:35:00	HEW	00:06:00	Research
09-018-01	arm_aintervention_arm_1	2022-07-18	1	2	SCRN		13:36:00	13:43:00	HEW	00:07:00	Prog
09-018-01	arm_aintervention_arm_1	2022-07-18	1	28	VITAL		13:44:00	13:54:00	HEW	00:10:00	Prog
09-018-01	arm_aintervention_arm_1	2022-07-18	1	12	DRUG		13:55:00	14:10:00	HEW	00:15:00	Prog
09-018-01	arm_aintervention_arm_1	2022-07-18	1	11	ADHCOUNS		14:11:00	14:16:00	HEW	00:05:00	Prog
09-018-01	arm_aintervention_arm_1	2022-07-18	1	5	AE		14:17:00	14:20:00	HEW	00:03:00	Prog
09-018-01	arm_aintervention_arm_1	2022-07-18	1	23	TRAVEL		14:55:00	15:47:00	HEW	00:52:00	Prog
02-092-01	arm_aintervention_arm_1	2022-07-21	1	23	TRAVEL		11:32:00	12:15:00	HEW	00:43:00	Prog
02-092-01	arm_aintervention_arm_1	2022-07-21	1	3	COUNS		12:20:00	12:32:00	HEW	00:12:00	Prog
02-092-01	arm_aintervention_arm_1	2022-07-21	1	12	DRUG		12:33:00	12:42:00	HEW	00:09:00	Prog
02-092-01	arm_aintervention_arm_1	2022-07-21	1	5	AE		12:43:00	12:47:00	HEW	00:04:00	Prog
02-092-01	arm_aintervention_arm_1	2022-07-21	1	11	ADHCOUNS		12:48:00	12:53:00	HEW	00:05:00	Prog
02-092-01	arm_aintervention_arm_1	2022-07-21	1	23	TRAVEL		13:33:00	14:18:00	HEW	00:45:00	Prog
01-042-01	arm_aintervention_arm_1	2022-07-28	3	12	DRUG		10:31:00	10:43:00	HEW	00:12:00	Prog
01-042-01	arm_aintervention_arm_1	2022-07-28	3	23	TRAVEL		10:13:00	10:28:00	HEW	00:15:00	Prog
01-041-01	arm_aintervention_arm_1	2022-08-01	3	23	TRAVEL		09:51:00	10:14:00	HEW	00:23:00	Prog
01-041-01	arm_aintervention_arm_1	2022-08-01	3	12	DRUG		10:19:00	10:34:00	HEW	00:15:00	Prog
03-034-01	arm_aintervention_arm_1	2022-08-09	1	1	ENROL		13:05:00	13:38:00	HEW	00:33:00	Research
03-034-01	arm_aintervention_arm_1	2022-08-09	1	2	SCRN		13:40:00	14:02:00	HEW	00:22:00	Prog
03-034-01	arm_aintervention_arm_1	2022-08-09	1	12	DRUG		14:07:00	14:27:00	HEW	00:20:00	Prog
02-105-01	arm_aintervention_arm_1	2022-08-18	1	23	TRAVEL		10:43:00	11:14:00	HEW	00:31:00	Prog
02-105-01	arm_aintervention_arm_1	2022-08-18	1	24	CONST		11:20:00	11:41:00	HEW	00:21:00	Research
02-105-01	arm_aintervention_arm_1	2022-08-18	1	1	ENROL		11:43:00	11:56:00	HEW	00:13:00	Research
02-105-01	arm_aintervention_arm_1	2022-08-18	1	3	COUNS		11:58:00	12:13:00	HEW	00:15:00	Prog
02-105-01	arm_aintervention_arm_1	2022-08-18	1	2	SCRN		12:14:00	12:19:00	HEW	00:05:00	Prog
02-105-01	arm_aintervention_arm_1	2022-08-18	1	28	VITAL		12:20:00	12:25:00	HEW	00:05:00	Prog
02-105-01	arm_aintervention_arm_1	2022-08-18	1	12	DRUG		12:26:00	12:32:00	HEW	00:06:00	Prog
02-105-01	arm_aintervention_arm_1	2022-08-18	1	11	ADHCOUNS		12:32:00	12:36:00	HEW	00:04:00	Prog
02-105-01	arm_aintervention_arm_1	2022-08-18	1	23	TRAVEL		13:08:00	13:27:00	HEW	00:19:00	Prog
10-007-03	arm_bstandard_of_c_arm_1	2022-02-09	1	17	SPECIM_O		10:00:00	10:36:00	NA	00:36:00	Prog
10-007-03	arm_bstandard_of_c_arm_1	2022-02-09	1	7	REFER		10:36:00	10:55:00	TBFP	00:19:00	Prog
10-007-03	arm_bstandard_of_c_arm_1	2022-02-09	1	9	FU		10:55:00	11:40:00	TBFP	00:45:00	Prog
10-007-03	arm_bstandard_of_c_arm_1	2022-02-09	1	8	LABREQ		11:40:00	12:13:00	TBFP	00:33:00	Prog
11-021-01	arm_bstandard_of_c_arm_1	2022-05-20	1	17	SPECIM_O		10:40:00	10:50:00	NA	00:10:00	Prog
11-021-01	arm_bstandard_of_c_arm_1	2022-05-20	1	9	FU		10:50:00	11:45:00	TBFP	00:55:00	Prog
11-021-01	arm_bstandard_of_c_arm_1	2022-05-20	1	26	LFT_RES		11:45:00	11:58:00	TBFP	00:13:00	Prog
11-021-01	arm_bstandard_of_c_arm_1	2022-05-20	1	17	SPECIM_O		11:58:00	12:00:00	NA	00:02:00	Prog
11-021-01	arm_bstandard_of_c_arm_1	2022-05-20	1	23	TRAVEL		12:00:00		Lab staff		Prog
11-048-01	arm_bstandard_of_c_arm_1	2022-05-27	1	9	FU		11:28:00	11:39:00	Nurse	00:11:00	Prog
11-048-01	arm_bstandard_of_c_arm_1	2022-05-27	1	3	COUNS		11:40:00	11:56:00	Nurse	00:16:00	Prog
11-048-01	arm_bstandard_of_c_arm_1	2022-05-27	1	8	LABREQ		11:57:00	12:08:00	Nurse	00:11:00	Prog
11-053-01	arm_bstandard_of_c_arm_1	2022-07-12	1	7	REFER		10:18:00	10:36:00	Nurse	00:18:00	Prog
11-053-01	arm_bstandard_of_c_arm_1	2022-07-12	1	3	COUNS		10:36:00	10:46:00	Nurse	00:10:00	Prog
11-053-01	arm_bstandard_of_c_arm_1	2022-07-12	1	8	LABREQ		10:46:00	10:57:00	Nurse	00:11:00	Prog
11-055-01	arm_bstandard_of_c_arm_1	2022-07-13	1	3	COUNS		09:06:00	09:17:00	Nurse	00:11:00	Prog
11-055-01	arm_bstandard_of_c_arm_1	2022-07-13	1	7	REFER		09:18:00	09:31:00	Nurse	00:13:00	Prog
11-055-01	arm_bstandard_of_c_arm_1	2022-07-13	1	8	LABREQ		09:31:00	09:39:00	Nurse	00:08:00	Prog
11-033-01	arm_bstandard_of_c_arm_1	2022-03-28	1	9	FU		12:00:00	12:20:00	TBFP	00:20:00	Prog
11-033-01	arm_bstandard_of_c_arm_1	2022-03-28	1	7	REFER		12:20:00	12:28:00	TBFP	00:08:00	Prog
11-033-01	arm_bstandard_of_c_arm_1	2022-03-28	1	8	LABREQ				TBFP	00:00:00	Prog
12-013-01	arm_bstandard_of_c_arm_1	2022-01-25	1	9	FU		10:15:00	11:00:00	TBFP	00:45:00	Prog
12-013-01	arm_bstandard_of_c_arm_1	2022-01-25	1	8	LABREQ		11:00:00	11:20:00	TBFP	00:20:00	Prog
13-040-01	arm_bstandard_of_c_arm_1	2022-07-27	1	7	REFER		11:09:00	11:20:00	Nurse	00:11:00	Prog
13-040-01	arm_bstandard_of_c_arm_1	2022-07-27	1	3	COUNS		11:21:00	11:35:00	Nurse	00:14:00	Prog
13-040-01	arm_bstandard_of_c_arm_1	2022-07-27	1	8	LABREQ		11:37:00	11:45:00	Nurse	00:08:00	Prog
12-041-01	arm_bstandard_of_c_arm_1	2022-07-26	1	9	FU		08:40:00	09:11:00	Nurse	00:31:00	Prog
12-041-01	arm_bstandard_of_c_arm_1	2022-07-26	1	7	REFER		09:13:00	09:36:00	Nurse	00:23:00	Prog
12-041-01	arm_bstandard_of_c_arm_1	2022-07-26	1	8	LABREQ		09:37:00	09:54:00	Nurse	00:17:00	Prog
13-010-01	arm_bstandard_of_c_arm_1	2022-01-07	1	17	SPECIM_O		09:30:00	10:50:00	NA	01:20:00	Prog
13-010-01	arm_bstandard_of_c_arm_1	2022-01-07	1	7	REFER		10:50:00	11:05:00	TBFP	00:15:00	Prog
13-010-01	arm_bstandard_of_c_arm_1	2022-01-07	1	8	LABREQ		11:05:00	11:16:00	TBFP	00:11:00	Prog
13-010-01	arm_bstandard_of_c_arm_1	2022-01-07	1	3	COUNS		11:16:00	11:35:00	TBFP	00:19:00	Prog
13-023-01	arm_bstandard_of_c_arm_1	2022-03-22	1	17	SPECIM_O		10:00:00	10:40:00	NA	00:40:00	Prog
13-023-01	arm_bstandard_of_c_arm_1	2022-03-22	1	9	FU		10:40:00	11:20:00	TBFP	00:40:00	Prog
13-023-01	arm_bstandard_of_c_arm_1	2022-03-22	1	7	REFER		11:20:00	11:35:00	TBFP	00:15:00	Prog
13-023-01	arm_bstandard_of_c_arm_1	2022-03-22	1	8	LABREQ		11:35:00	11:45:00	TBFP	00:10:00	Prog
13-031-01	arm_bstandard_of_c_arm_1	2022-05-04	1	3	COUNS		11:34:00	11:59:00	Nurse	00:25:00	Prog
13-031-01	arm_bstandard_of_c_arm_1	2022-05-04	1	9	FU		12:00:00	12:30:00	Nurse	00:30:00	Prog
13-031-01	arm_bstandard_of_c_arm_1	2022-05-04	1	8	LABREQ		12:31:00	12:44:00	Study staff	00:13:00	Prog
13-035-02	arm_bstandard_of_c_arm_1	2022-06-27	1	9	FU		08:18:00	08:43:00	Nurse	00:25:00	Prog
13-035-02	arm_bstandard_of_c_arm_1	2022-06-27	1	7	REFER		08:43:00	08:55:00	Nurse	00:12:00	Prog
13-035-02	arm_bstandard_of_c_arm_1	2022-06-27	1	8	LABREQ		08:56:00	09:07:00	Nurse	00:11:00	Prog
13-036-01	arm_bstandard_of_c_arm_1	2022-07-01	1	9	FU		06:18:00	06:37:00	Nurse	00:19:00	Prog
13-036-01	arm_bstandard_of_c_arm_1	2022-07-01	1	8	LABREQ		06:39:00	06:47:00	Nurse	00:08:00	Prog
13-40-01	arm_bstandard_of_c_arm_1	2022-07-22	1	9	FU		08:33:00	08:42:00	Study staff	00:09:00	Prog
13-40-01	arm_bstandard_of_c_arm_1	2022-07-22	1	7	REFER		09:42:00	09:54:00	Nurse	00:12:00	Prog
13-40-01	arm_bstandard_of_c_arm_1	2022-07-22	1	8	LABREQ		09:59:00	10:09:00	Nurse	00:10:00	Prog
14-029-01	arm_bstandard_of_c_arm_1	2022-01-04	1	17	SPECIM_O		08:00:00	08:06:00	NA	00:06:00	Prog
14-029-01	arm_bstandard_of_c_arm_1	2022-01-04	1	9	FU		08:06:00	08:40:00	TBFP	00:34:00	Prog
14-029-01	arm_bstandard_of_c_arm_1	2022-01-04	1	20	ADMIN		08:15:00	08:35:00	TBFP	00:20:00	Research
14-029-01	arm_bstandard_of_c_arm_1	2022-01-04	1	7	REFER		08:10:00	08:25:00	TBFP	00:15:00	Prog
14-029-01	arm_bstandard_of_c_arm_1	2022-01-04	1	1	ENROL		08:35:00	08:50:00	TBFP	00:15:00	Research
14-029-01	arm_bstandard_of_c_arm_1	2022-01-04	1	28	VITAL		08:50:00	08:51:00	TBFP	00:01:00	Prog
14-029-01	arm_bstandard_of_c_arm_1	2022-01-04	1	8	LABREQ		08:51:00	08:55:00	TBFP	00:04:00	Prog
14-030-01	arm_bstandard_of_c_arm_1	2022-01-12	1	17	SPECIM_O		07:20:00	07:21:00	NA	00:01:00	Prog
14-030-01	arm_bstandard_of_c_arm_1	2022-01-12	1	28	VITAL		07:21:00	07:22:00	TBFP	00:01:00	Prog
14-030-01	arm_bstandard_of_c_arm_1	2022-01-12	1	9	FU		07:22:00	07:30:00	TBFP	00:08:00	Prog
14-030-01	arm_bstandard_of_c_arm_1	2022-01-12	1	20	ADMIN		07:31:00	07:45:00	TBFP	00:14:00	Research
14-030-01	arm_bstandard_of_c_arm_1	2022-01-12	1	1	ENROL		07:45:00	07:50:00	TBFP	00:05:00	Research
14-030-01	arm_bstandard_of_c_arm_1	2022-01-12	1	8	LABREQ		07:50:00	07:55:00	TBFP	00:05:00	Prog
14-032-01	arm_bstandard_of_c_arm_1	2022-01-27	1	17	SPECIM_O		08:30:00	08:35:00	NA	00:05:00	Prog
14-032-01	arm_bstandard_of_c_arm_1	2022-01-27	1	20	ADMIN		08:35:00	08:40:00	TBFP	00:05:00	Research
14-032-01	arm_bstandard_of_c_arm_1	2022-01-27	1	28	VITAL		08:40:00	08:41:00	TBFP	00:01:00	Prog
14-032-01	arm_bstandard_of_c_arm_1	2022-01-27	1	9	FU		08:41:00	08:50:00	TBFP	00:09:00	Prog
14-032-01	arm_bstandard_of_c_arm_1	2022-01-27	1	7	REFER		08:50:00	08:55:00	TBFP	00:05:00	Prog
14-032-01	arm_bstandard_of_c_arm_1	2022-01-27	1	1	ENROL		08:55:00	09:05:00	TBFP	00:10:00	Research
14-032-01	arm_bstandard_of_c_arm_1	2022-01-27	1	8	LABREQ		09:05:00	09:10:00	TBFP	00:05:00	Prog
14-033-01	arm_bstandard_of_c_arm_1	2022-02-03	1	17	SPECIM_O		08:05:00	08:10:00	NA	00:05:00	Prog
14-033-01	arm_bstandard_of_c_arm_1	2022-02-03	1	7	REFER		08:10:00	08:13:00	TBFP	00:03:00	Prog
14-033-01	arm_bstandard_of_c_arm_1	2022-02-03	1	9	FU		08:13:00	08:25:00	TBFP	00:12:00	Prog
14-033-01	arm_bstandard_of_c_arm_1	2022-02-03	1	20	ADMIN		08:13:00	08:25:00	TBFP	00:12:00	Research
14-033-01	arm_bstandard_of_c_arm_1	2022-02-03	1	28	VITAL		08:25:00	08:26:00	TBFP	00:01:00	Prog
14-033-01	arm_bstandard_of_c_arm_1	2022-02-03	1	1	ENROL		08:26:00	08:35:00	TBFP	00:09:00	Research
14-033-01	arm_bstandard_of_c_arm_1	2022-02-03	1	8	LABREQ		08:35:00	08:40:00	TBFP	00:05:00	Prog
14-034-01	arm_bstandard_of_c_arm_1	2022-02-04	1	17	SPECIM_O		07:45:00	07:50:00	NA	00:05:00	Prog
14-034-01	arm_bstandard_of_c_arm_1	2022-02-04	1	9	FU		07:50:00	08:05:00	TBFP	00:15:00	Prog
14-034-01	arm_bstandard_of_c_arm_1	2022-02-04	1	20	ADMIN		08:05:00	08:15:00	TBFP	00:10:00	Research
14-034-01	arm_bstandard_of_c_arm_1	2022-02-04	1	26	LFT_RES		08:05:00	08:15:00	TBFP	00:10:00	Prog
14-034-01	arm_bstandard_of_c_arm_1	2022-02-04	1	7	REFER		08:15:00	08:30:00	TBFP	00:15:00	Prog
14-034-01	arm_bstandard_of_c_arm_1	2022-02-04	1	1	ENROL		08:15:00	08:30:00	TBFP	00:15:00	Research
14-034-01	arm_bstandard_of_c_arm_1	2022-02-04	1	28	VITAL		08:30:00	08:31:00	TBFP	00:01:00	Prog
14-034-01	arm_bstandard_of_c_arm_1	2022-02-04	1	8	LABREQ		08:30:00	08:35:00	TBFP	00:05:00	Prog
14-049-01	arm_bstandard_of_c_arm_1	2022-05-25	1	20	ADMIN		09:06:00	09:09:00	TBFP	00:03:00	Research
14-049-01	arm_bstandard_of_c_arm_1	2022-05-25	1	26	LFT_RES		09:07:00	09:08:00	TBFP	00:01:00	Prog
14-049-01	arm_bstandard_of_c_arm_1	2022-05-25	1	9	FU		09:08:00	09:35:00	TBFP	00:27:00	Prog
14-049-01	arm_bstandard_of_c_arm_1	2022-05-25	1	6	SYMP		09:09:00	09:36:00	TBFP	00:27:00	Prog
14-049-01	arm_bstandard_of_c_arm_1	2022-05-25	1	1	ENROL		09:42:00	09:48:00	TBFP	00:06:00	Research
14-049-01	arm_bstandard_of_c_arm_1	2022-05-25	1	8	LABREQ		09:42:00	09:48:00	TBFP	00:06:00	Prog
14-049-01	arm_bstandard_of_c_arm_1	2022-05-25	1	28	VITAL		09:39:00	09:41:00	TBFP	00:02:00	Prog
14-049-01	arm_bstandard_of_c_arm_1	2022-05-25	1	11	ADHCOUNS		09:41:00	09:50:00	TBFP	00:09:00	Prog
14-055-01	arm_bstandard_of_c_arm_1	2022-06-15	1	9	FU		08:27:00	08:42:00	TBFP	00:15:00	Prog
14-055-01	arm_bstandard_of_c_arm_1	2022-06-15	1	20	ADMIN		08:33:00	08:40:00	TBFP	00:07:00	Research
14-055-01	arm_bstandard_of_c_arm_1	2022-06-15	1	26	LFT_RES		08:33:00	08:42:00	TBFP	00:09:00	Prog
14-055-01	arm_bstandard_of_c_arm_1	2022-06-15	1	6	SYMP		08:34:00	08:45:00	TBFP	00:11:00	Prog
14-055-01	arm_bstandard_of_c_arm_1	2022-06-15	1	7	REFER		08:20:00	08:45:00	TBFP	00:25:00	Prog
14-055-01	arm_bstandard_of_c_arm_1	2022-06-15	1	28	VITAL		08:53:00	08:53:00	TBFP	00:00:00	Prog
14-055-01	arm_bstandard_of_c_arm_1	2022-06-15	1	8	LABREQ		08:49:00	09:00:00	TBFP	00:11:00	Prog
14-065-01	arm_bstandard_of_c_arm_1	2022-08-15	1	9	FU		16:21:00	16:28:00	TBFP	00:07:00	Prog
14-065-01	arm_bstandard_of_c_arm_1	2022-08-15	1	6	SYMP		16:22:00	16:41:00	TBFP	00:19:00	Prog
14-065-01	arm_bstandard_of_c_arm_1	2022-08-15	1	20	ADMIN		16:25:00	16:35:00	TBFP	00:10:00	Research
14-065-01	arm_bstandard_of_c_arm_1	2022-08-15	1	26	LFT_RES		16:26:00	16:35:00	TBFP	00:09:00	Prog
14-065-01	arm_bstandard_of_c_arm_1	2022-08-15	1	7	REFER		16:26:00	16:37:00	TBFP	00:11:00	Prog
14-065-01	arm_bstandard_of_c_arm_1	2022-08-15	1	1	ENROL		16:26:00	16:37:00	TBFP	00:11:00	Research
14-065-01	arm_bstandard_of_c_arm_1	2022-08-15	1	28	VITAL		16:41:00	16:47:00	TBFP	00:06:00	Prog
14-065-01	arm_bstandard_of_c_arm_1	2022-08-15	1	8	LABREQ		16:41:00	16:50:00	TBFP	00:09:00	Prog
15-028-01	arm_bstandard_of_c_arm_1	2022-02-15	1	17	SPECIM_O		07:30:00	07:45:00	NA	00:15:00	Prog
15-028-01	arm_bstandard_of_c_arm_1	2022-02-15	1	20	ADMIN		07:45:00	07:59:00	TBFP	00:14:00	Research
15-028-01	arm_bstandard_of_c_arm_1	2022-02-15	1	9	FU		08:00:00	08:10:00	TBFP	00:10:00	Prog
15-028-01	arm_bstandard_of_c_arm_1	2022-02-15	1	7	REFER		08:10:00	08:20:00	TBFP	00:10:00	Prog
15-028-01	arm_bstandard_of_c_arm_1	2022-02-15	1	1	ENROL		08:10:00	08:20:00	TBFP	00:10:00	Research
15-028-01	arm_bstandard_of_c_arm_1	2022-02-15	1	19	LAB		08:20:00	08:30:00	TBFP	00:10:00	Prog
15-028-01	arm_bstandard_of_c_arm_1	2022-02-15	1	28	VITAL		08:20:00	08:30:00	TBFP	00:10:00	Prog
15-028-01	arm_bstandard_of_c_arm_1	2022-02-15	1	8	LABREQ		08:20:00	08:30:00	TBFP	00:10:00	Prog
15-041-01	arm_bstandard_of_c_arm_1	2022-03-23	1	17	SPECIM_O		08:50:00	09:00:00	NA	00:10:00	Prog
15-041-01	arm_bstandard_of_c_arm_1	2022-03-23	1	9	FU		09:00:00	09:15:00	TBFP	00:15:00	Prog
15-041-01	arm_bstandard_of_c_arm_1	2022-03-23	1	20	ADMIN		09:15:00	09:20:00	TBFP	00:05:00	Research
15-041-01	arm_bstandard_of_c_arm_1	2022-03-23	1	26	LFT_RES		09:15:00	09:20:00	TBFP	00:05:00	Prog
15-041-01	arm_bstandard_of_c_arm_1	2022-03-23	1	7	REFER		09:20:00	09:30:00	TBFP	00:10:00	Prog
15-041-01	arm_bstandard_of_c_arm_1	2022-03-23	1	1	ENROL		09:20:00	09:30:00	TBFP	00:10:00	Research
15-041-01	arm_bstandard_of_c_arm_1	2022-03-23	1	28	VITAL		09:30:00	09:35:00	TBFP	00:05:00	Prog
15-041-01	arm_bstandard_of_c_arm_1	2022-03-23	1	8	LABREQ		09:35:00	09:45:00	TBFP	00:10:00	Prog
15-048-02	arm_bstandard_of_c_arm_1	2022-04-28	1	20	ADMIN		08:27:00	08:32:00	Clinician	00:05:00	Research
15-048-02	arm_bstandard_of_c_arm_1	2022-04-28	1	26	LFT_RES		08:27:00	08:35:00	Nurse	00:08:00	Prog
15-048-02	arm_bstandard_of_c_arm_1	2022-04-28	1	28	VITAL		08:33:00	08:34:00	Nurse	00:01:00	Prog
15-048-02	arm_bstandard_of_c_arm_1	2022-04-28	1	1	ENROL		08:48:00	08:57:00	Nurse	00:09:00	Research
15-048-02	arm_bstandard_of_c_arm_1	2022-04-28	1	7	REFER		08:38:00	08:50:00	Nurse	00:12:00	Prog
15-048-02	arm_bstandard_of_c_arm_1	2022-04-28	1	8	LABREQ		08:50:00	08:58:00	Nurse	00:08:00	Prog
16-016-01	arm_bstandard_of_c_arm_1	2022-01-31	1	17	SPECIM_O		07:30:00	07:45:00	TBFP	00:15:00	Prog
16-016-01	arm_bstandard_of_c_arm_1	2022-01-31	1	20	ADMIN		07:45:00	07:50:00	TBFP	00:05:00	Research
16-016-01	arm_bstandard_of_c_arm_1	2022-01-31	1	9	FU		07:50:00	08:00:00	TBFP	00:10:00	Prog
16-016-01	arm_bstandard_of_c_arm_1	2022-01-31	1	1	ENROL		08:00:00	08:15:00	TBFP	00:15:00	Research
16-016-01	arm_bstandard_of_c_arm_1	2022-01-31	1	28	VITAL		08:15:00	08:18:00	TBFP	00:03:00	Prog
16-016-01	arm_bstandard_of_c_arm_1	2022-01-31	1	26	LFT_RES		08:18:00	08:25:00	TBFP	00:07:00	Prog
16-016-01	arm_bstandard_of_c_arm_1	2022-01-31	1	8	LABREQ				TBFP	00:00:00	Prog
16-030-01	arm_bstandard_of_c_arm_1	2022-03-08	1	17	SPECIM_O		07:45:00	07:50:00	NA	00:05:00	Prog
16-030-01	arm_bstandard_of_c_arm_1	2022-03-08	1	9	FU		07:50:00	08:15:00	TBFP	00:25:00	Prog
16-030-01	arm_bstandard_of_c_arm_1	2022-03-08	1	28	VITAL		08:15:00	08:16:00	TBFP	00:01:00	Prog
16-030-01	arm_bstandard_of_c_arm_1	2022-03-08	1	7	REFER		08:16:00	08:23:00	TBFP	00:07:00	Prog
16-030-01	arm_bstandard_of_c_arm_1	2022-03-08	1	20	ADMIN		08:16:00	08:23:00	TBFP	00:07:00	Research
16-030-01	arm_bstandard_of_c_arm_1	2022-03-08	1	8	LABREQ		08:23:00	08:30:00	TBFP	00:07:00	Prog
16-080-01	arm_bstandard_of_c_arm_1	2022-07-27	1	9	FU		09:19:00	09:26:00	TBFP	00:07:00	Prog
16-080-01	arm_bstandard_of_c_arm_1	2022-07-27	1	20	ADMIN		09:23:00	09:26:00	TBFP	00:03:00	Research
16-080-01	arm_bstandard_of_c_arm_1	2022-07-27	1	26	LFT_RES		09:23:00	09:27:00	TBFP	00:04:00	Prog
16-080-01	arm_bstandard_of_c_arm_1	2022-07-27	1	6	SYMP		09:24:00	09:34:00	TBFP	00:10:00	Prog
16-080-01	arm_bstandard_of_c_arm_1	2022-07-27	1	7	REFER		09:25:00	09:29:00	TBFP	00:04:00	Prog
16-080-01	arm_bstandard_of_c_arm_1	2022-07-27	1	1	ENROL		09:25:00	09:32:00	TBFP	00:07:00	Research
16-080-01	arm_bstandard_of_c_arm_1	2022-07-27	1	28	VITAL		09:32:00	09:33:00	TBFP	00:01:00	Prog
16-080-01	arm_bstandard_of_c_arm_1	2022-07-27	1	8	LABREQ		09:33:00	09:37:00	TBFP	00:04:00	Prog
16-088-01	arm_bstandard_of_c_arm_1	2022-08-17	1	28	VITAL		06:56:00	07:00:00	TBFP	00:04:00	Prog
16-088-01	arm_bstandard_of_c_arm_1	2022-08-17	1	9	FU		06:45:00	07:09:00	TBFP	00:24:00	Prog
16-088-01	arm_bstandard_of_c_arm_1	2022-08-17	1	20	ADMIN		06:48:00	06:59:00	TBFP	00:11:00	Research
16-088-01	arm_bstandard_of_c_arm_1	2022-08-17	1	26	LFT_RES		06:48:00	06:59:00	TBFP	00:11:00	Prog
16-088-01	arm_bstandard_of_c_arm_1	2022-08-17	1	6	SYMP		06:43:00	07:08:00	TBFP	00:25:00	Prog
16-088-01	arm_bstandard_of_c_arm_1	2022-08-17	1	7	REFER		06:48:00	07:08:00	TBFP	00:20:00	Prog
16-088-01	arm_bstandard_of_c_arm_1	2022-08-17	1	1	ENROL		06:52:00	07:08:00	TBFP	00:16:00	Research
16-088-01	arm_bstandard_of_c_arm_1	2022-08-17	1	8	LABREQ		07:03:00	07:10:00	TBFP	00:07:00	Prog
16-092-01	arm_bstandard_of_c_arm_1	2022-08-18	1	9	FU		07:54:00	08:09:00	TBFP	00:15:00	Prog
16-092-01	arm_bstandard_of_c_arm_1	2022-08-18	1	7	REFER		07:54:00	08:00:00	TBFP	00:06:00	Prog
16-092-01	arm_bstandard_of_c_arm_1	2022-08-18	1	20	ADMIN		07:55:00	08:00:00	TBFP	00:05:00	Research
16-092-01	arm_bstandard_of_c_arm_1	2022-08-18	1	26	LFT_RES		07:56:00	08:00:00	TBFP	00:04:00	Prog
16-092-01	arm_bstandard_of_c_arm_1	2022-08-18	1	6	SYMP		08:01:00	08:15:00	TBFP	00:14:00	Prog
16-092-01	arm_bstandard_of_c_arm_1	2022-08-18	1	1	ENROL		08:01:00	08:10:00	TBFP	00:09:00	Research
16-092-01	arm_bstandard_of_c_arm_1	2022-08-18	1	28	VITAL		08:10:00	08:14:00	TBFP	00:04:00	Prog
16-092-01	arm_bstandard_of_c_arm_1	2022-08-18	1	8	LABREQ		08:10:00	08:20:00	TBFP	00:10:00	Prog
16-095-01	arm_bstandard_of_c_arm_1	2022-08-25	1	9	FU		08:55:00	09:02:00	TBFP	00:07:00	Prog
16-095-01	arm_bstandard_of_c_arm_1	2022-08-25	1	20	ADMIN		08:56:00	09:08:00	TBFP	00:12:00	Research
16-095-01	arm_bstandard_of_c_arm_1	2022-08-25	1	26	LFT_RES		08:56:00	09:08:00	TBFP	00:12:00	Prog
16-095-01	arm_bstandard_of_c_arm_1	2022-08-25	1	7	REFER		08:57:00	09:09:00	TBFP	00:12:00	Prog
16-095-01	arm_bstandard_of_c_arm_1	2022-08-25	1	6	SYMP		08:57:00	09:10:00	TBFP	00:13:00	Prog
16-095-01	arm_bstandard_of_c_arm_1	2022-08-25	1	28	VITAL		09:15:00	09:16:00	TBFP	00:01:00	Prog
16-095-01	arm_bstandard_of_c_arm_1	2022-08-25	1	8	LABREQ		09:15:00	09:17:00	TBFP	00:02:00	Prog
16-097-01	arm_bstandard_of_c_arm_1	2022-08-26	1	9	FU		08:53:00	09:00:00	TBFP	00:07:00	Prog
16-097-01	arm_bstandard_of_c_arm_1	2022-08-26	1	20	ADMIN		08:53:00	09:01:00	TBFP	00:08:00	Research
16-097-01	arm_bstandard_of_c_arm_1	2022-08-26	1	26	LFT_RES		08:54:00	09:02:00	TBFP	00:08:00	Prog
16-097-01	arm_bstandard_of_c_arm_1	2022-08-26	1	7	REFER		08:59:00	09:12:00	TBFP	00:13:00	Prog
16-097-01	arm_bstandard_of_c_arm_1	2022-08-26	1	28	VITAL		09:14:00	09:15:00	TBFP	00:01:00	Prog
16-097-01	arm_bstandard_of_c_arm_1	2022-08-26	1	7	REFER		09:02:00	09:18:00	TBFP	00:16:00	Prog
16-097-01	arm_bstandard_of_c_arm_1	2022-08-26	1	1	ENROL		08:59:00	09:12:00	TBFP	00:13:00	Research
16-097-01	arm_bstandard_of_c_arm_1	2022-08-26	1	8	LABREQ		09:13:00	09:20:00	TBFP	00:07:00	Prog
14-055-01	arm_bstandard_of_c_arm_1	2022-07-12	2	2	SCRN		08:41:00	08:47:00	TBFP	00:06:00	Prog
14-055-01	arm_bstandard_of_c_arm_1	2022-07-12	2	28	VITAL		08:47:00	08:48:00	TBFP	00:01:00	Prog
14-055-01	arm_bstandard_of_c_arm_1	2022-07-12	2	1	ENROL		08:44:00	08:49:00	TBFP	00:05:00	Research
14-055-01	arm_bstandard_of_c_arm_1	2022-07-12	2	5	AE		08:44:00	08:49:00	TBFP	00:05:00	Prog
14-055-01	arm_bstandard_of_c_arm_1	2022-07-12	2	4	CHECK		08:47:00	08:49:00	TBFP	00:02:00	Prog
14-055-01	arm_bstandard_of_c_arm_1	2022-07-12	2	8	LABREQ		08:49:00	08:51:00	TBFP	00:02:00	Prog
16-059-01	arm_bstandard_of_c_arm_1	2022-06-24	2	2	SCRN		08:58:00	09:05:00	TBFP	00:07:00	Prog
16-059-01	arm_bstandard_of_c_arm_1	2022-06-24	2	5	AE		08:59:00	09:06:00	TBFP	00:07:00	Prog
16-059-01	arm_bstandard_of_c_arm_1	2022-06-24	2	28	VITAL		08:59:00	09:06:00	TBFP	00:07:00	Prog
16-059-01	arm_bstandard_of_c_arm_1	2022-06-24	2	8	LABREQ		09:06:00	09:10:00	TBFP	00:04:00	Prog
14-050-01	arm_bstandard_of_c_arm_1	2022-07-19	3	5	AE		08:00:00	08:05:00	TBFP	00:05:00	Prog
14-050-01	arm_bstandard_of_c_arm_1	2022-07-19	3	28	VITAL		08:05:00	08:06:00	TBFP	00:01:00	Prog
14-050-01	arm_bstandard_of_c_arm_1	2022-07-19	3	1	ENROL		08:01:00	08:06:00	TBFP	00:05:00	Research
14-050-01	arm_bstandard_of_c_arm_1	2022-07-19	3	8	LABREQ		08:06:00	08:10:00	TBFP	00:04:00	Prog
15-048-02	arm_bstandard_of_c_arm_1	2022-06-23	3	2	SCRN		12:00:00	12:13:00	TBFP	00:13:00	Prog
15-048-02	arm_bstandard_of_c_arm_1	2022-06-23	3	5	AE		12:08:00	12:14:00	TBFP	00:06:00	Prog
15-048-02	arm_bstandard_of_c_arm_1	2022-06-23	3	28	VITAL		12:08:00	12:14:00	TBFP	00:06:00	Prog
15-048-02	arm_bstandard_of_c_arm_1	2022-06-23	3	8	LABREQ		12:12:00	12:18:00	TBFP	00:06:00	Prog

## Sheet: Staff Surveys
	S. No.	RA	Job Title	Survey Date	Start time of working in clinic	Employment status	Total work ex	Contracted hours	Working hours	Work hour difference	Activities	Hours per activity	HH visits per week	HH visited	People seen	Comments
	1	Deriba	HEW	2022-04-06	2021-09-15	FTE paid	9	40	48	-	Programmatic activities, patient referral, programmatic travel	-	4	5	14	-
	2	Deriba	HEW	2022-04-07	2008-01-24	FTE paid	15	40	40	-	Programmatic activities, patient referral, programmatic travel	-	2	8	19	-
	3	Deriba	TB FP delegate	2022-04-11	2021-06-30	-	4	40	40	-	Programmatic travel	-	-	-	-	-
	4	Deriba	TB FP	2022-04-11	2010-02-22	FTE paid	13	40	40	-	Programmatic activities, study related activities; TT outreach	TB related 8 ours; TT outreach 32 hours	-	-	-	-
	5	Deriba	HEW	2022-04-14	2022-04-23	FTE paid	1	40	40	-	Programmatic activities; patient referral; study related activities	-	2	4	10	-
	6	Deriba	HEW	2022-04-14	2022-04-23	FTE paid	14	40	40	-	Programmatic; patient referral	-	3	8	18	-
	7	Deriba	HEW	2022-03-14	2018-08-21	FTE paid	13	40	48	-	Programmatic activities; study travel; other study activities	TB study related 10 hours; HH visit 4 hrs; routine activities 34 hours	3	4	4	-
	8	Deriba	Lab technician	2022-03-17	2021-05-23	FTE paid	6	40	48	-	Routine programmatic travel; Lab activities; other duty	Lab activities 40 hrs; other dury 8 hours	-	-	-	-
	9	Deriba	Lab technician	2022-03-17	2009-03-10	FTE paid	11	40	40	-	Routine programmatic travel	40 hrs	-	-	-	-
	10	Deriba	OPD	2022-03-22	2022-02-10	-	2	40	45	-	Non study training and meetings; OPD work; duty	OPD 32 hrs; training and meeting 8 hrs; duty 5 hours	-	-	-	-
	11	Elsabet	TB FP	2022-03-22	-	FTE paid	1	40	40	-	Programmatic activities; patient referral; phone follow up; study admin; non study admin	-	-	-	-	-
	12	Elsabet	HEW	2022-02-24	2015-03-11	FTE paid	7	40	40	-	Meetings not related to study; covid vaccines	-	-	-	-	-
	13	Elsabet	HEW	2022-02-04	2015-09-25	FTE paid	6	56	50	-	Programmatic activities; patient referral; Study activities; study admin		3	-	-	-
	14	Elsabet	TB FP	2022-01-10	2021-12-09	FTE paid	9	40	40	-	Programamtic activities; phone follow up; programmatic travel; study travel; study activities; study admin	-	-	-	-	-
	15	Salsawit	TB FP	2022-02-25	2013-03-27	FTE paid	11	40	40	-	COVID vaccination	-	-	-	-	-
	16	Salsawit	HEW	2022-03-07	2021-10-20	FTE paid	13	40	40	-	Intervention travel; intervention work; immunization; ANC	Intervention 24 hours; immunization 12 hours; ANC 4 hours	2	2	12	-
	17	Salsawit	HEW	2022-03-04	2017-01-24	FTE paid	15	40	40	-	Programmatic activities; stdy travel; study and non study admin; meetings; ANC PNC faily planning and immunization	ANC PNC FP and immu total 8 hrs	1	1	7	-
	18	Salsawit	Lab technician	2022-02-18	2017-07-10	FTE paid	11	122	122	-	Lab work	lab work	-	-	-	-
	19	Salsawit	Lab technician	2022-02-25	2019-11-21	FTE paid	2	122	122	-	Lab work	Lab work	-	-	-
	20	Deriba	Lab technician	2022-01-27	2021-12-20	FTE paid	6	40	70	-	Phone follow up; non study admin	Lab act: 30; other duty: 40	-	-	-	-
	21	Deriba	TB FP	2022-01-27	2018-12-24	FTE paid	8	40	45	-	Programmatic activites; phone follow up; patient referral; study meetings	MCH 36: Other: 9	-	-	-	-
	22	Deriba	TB FP	2022-02-04	2010-02-22	FTE paid	13	40	40	-	Programmatic activities; phone follow up; study activities	Daily duties: 30; TB work: 10 hrs	-	-	-	-
	23	Deriba	TB FP	2022-02-14	2018-12-24	FTE paid	8	40	48	-	Programamtic activities; TB related	Prog: 40; TB: 8	-	-	-	-
	24	Deriba	TB FP	2022-02-14	2010-02-22	FTE paid	13	40	48	-	Programmatic activities; study related activites	Regular patient interaction: 40	-	-	-	-
	25	Deriba	TB FP	2022-02-15	2016-02-22	-	10	40	0	On leave	-	-	-	-	-	-
	26	Deriba	TB FP delegate	2022-02-16	2013-01-21	FTE paid	14	40	65	-	Programmatic activity; other	Night duty: 60; TB activity: 7		-	-	-
	27	Salsawit	Lab technician	2022-02-14	2019-11-20	FTE paid	2	90	85	Childcare	Lab work	-	-	-	-	-

## Sheet: Overhead raw
	Detail of Expense by category	Expenses Ethiopia start of project till September 2022 (USD)	KNCV Central Office expenses start of project till September 2022 (USD)	Total start of project till September 30, 2022 (USD)	Estimated Expenses Ethiopia October 1 2022 to March 31 2023 (USD)	Estimated KNCV Central Office expenses October 1 2022 to March 31 2023 (USD)	Estimated Total October 1 2022 to March 31, 2023 (USD)	TOTAL
	Communication material and Publication				0		0	0
1	Printing of study material (CRFs, ICFs..)	10174.3		10174.3	0		0	10174.3
	External Profesional Service			0	0		0	0
2	Contract staff (1 Research Assitant)	3703.32		3703.32	3445.85		3445.85	7149.17
3	Research Assistant (3 Costing RAs)	4477.25		4477.25	0		0	4477.25
4	Consultant payment - Qualitative Study Team(2 Interviers, 2 trasncribers & 2 translators)	13030		13030	8793.89		8793.89	21823.9
	Other Project Expense			0	0		0	0
5	Communication/Internet, telephone	1360.54		1360.54	519.63		519.63	1880.17
6	Office Rent, utility, office supplies, etc	18777.7		18777.7	7692.66		7692.66	26470.4
	Project Staff			0			0	0
7	Research Assistant ( Nine)	107175		107175	18595		18595	125770
8	Finance Officer	4706.07		4706.07	4441.8		4441.8	9147.87
9	Country PI	62584		62584	5903.47		5903.47	68487.5
10	Project/Study Coordinator	32159.7		32159.7	13378.6		13378.6	45538.3
11	Central Office Co-PI		26880.6	26880.6	3100.16			26880.6
12	Central Office grant administration		14362	14362	0	5362.72	5362.72	19724.7
12.5	Travel & Training			0	0	1612.15	1612.15	1612.15
13	Central office - international TA		515.414	515.414	0		0	515.414
14	Community Advisory board meeting	9267.15		9267.15			0	9267.15
15	TB Focal & HEW Training	14608.7		14608.7	2331.86		2331.86	16940.5
16	Distribution of study material	2421.26		2421.26	0		0	2421.26
17	Costing study training	1953.69		1953.69	0		0	1953.69
18	Suportive supervision/Site visit	25926.9		25926.9			0	25926.9
19	Study Related training	13741		13741	16867.5		16867.5	30608.5
20	Qualitative Interview data Collection	2191.3		2191.3			0	2191.3
20.5	Equipment other than Health related			0	1800.54		1800.54	1800.54
21	Tablets for research assistants (9)		2594.29	2594.29	4604.95			2594.29
22	Communication/staff mobile card	3022.78		3022.78	0		0	3022.78
23	1 laptop for project coordinator	1198.58		1198.58	0		0	1198.58
24	1 Table/desk for Project coordinator	306.757		306.757	0		0	306.757
25	Hand Sanitiser (study team use)	865.654		865.654	0		0	865.654
26	Face Mask (study team use)	863.745		863.745	0		0	863.745
27	18 Metalic File Cabinet for Health Center	4401.95		4401.95	0		0	4401.95
28	45 File Cabinet for Health Post	6100.78		6100.78	0		0	6100.78
29	45 Small digital weight scale for health posts (for HEWs use)	2299.52		2299.52	0		0	2299.52
	Total Expense (excluding indirect costs)	347318	44352.3	391670	0		0	482416
	Indirect costs (12%)	41678.1	5322.27	47000.4			0	57889.9
	Total Expense	388996	49674.5	438670	91475.9	6974.87	90745.6	540305

## Sheet: CRF time stamping
pin	arm	redcap_event_name	redcap_data_access_group	i_redcap_start_screen	i_role_screen	i_starttime_ampm_screen	i_starttime_screen	i_arm	i_clinic	i_hh	i_consented	i_ptb	i_ageme18	i_catch_area	i_agree_homevisit	i_dr_tb	i_hh_2nd_screen	i_eligible	i_enrolled	i_elig_day	i_elig_month	i_elig_year	i_reason_no_consent___1	i_reason_no_consent___2	i_reason_no_consent___3	i_reason_no_consent___8	i_reason_no_consent___7	i_reason_no_consent___9	i_init_extraction_screen	i_date_extraction_screen	i_endtime_ampm_screen	i_endtime_screen	i_init_redcap_screen	i_date_redcap_screen	i_endtime_redcap_screen	i_init_reviewer_screen	i_date_review_screen	i_findings_screen	i_cor1_screen	i_ncor1_screen	i_cor2_screen	i_ncor2_screen	i_cor3_screen	i_cor3sp_screen	i_rev_complete_screen	random_group	index_screening_complete	i_redcap_start_demo	i_role_demo
01-000-00	intervention	clinic_arm_1	tab8
01-001-00	intervention	index_arm_1	tab8	09:35:00	2	1	04:15:00	1	1	1	1	1	1	1	1	0	0	1	1	7	1	2014	0	0	0	0	0	1	WB	2022-01-02	1	04:20:00	wondosen.begashaw@kncvtbc.org	2022-02-04	09:41:00	1	2022-03-21	1							1		2		2
01-002-00	intervention	index_arm_1	tab8	10:00:00	2	1	04:29:00	1	1	2	1	1	1	1	1	0	0	1	1	10	1	2014	0	0	0	0	0	1	WB	2022-01-02	1	04:31:00	wondosen.begashaw@kncvtbc.org	2022-02-04	10:06:00	1	2022-03-21	1							1		2	10:06:00	2
01-002-01	intervention	child_arm_1	tab8
01-002-02	intervention	child_arm_1	tab8
01-003-00	intervention	index_arm_1	tab8	10:26:00	2	1	05:00:00	1	1	3	1	1	1	1	1	0	0	1	1	13	1	2014	0	0	0	0	0	1	WB	2022-01-02	1	05:03:00	wondosen.begashaw@kncvtbc.org	2022-02-04	10:29:00	1	2022-03-21	1							1		2	10:30:00	2
01-003-01	intervention	child_arm_1	tab8
01-004-00	intervention	index_arm_1	tab8	10:50:00	2	1	05:30:00	1	1	4	1	1	1	1	1	0	0	1	1	20	1	2014	0	0	0	0	0	1	WB	2022-01-02	1	05:32:00	wondosen.begashaw@kncvtbc.org	2022-02-04	10:56:00	1	2022-03-21	1							1		2	10:57:00	2
01-004-01	intervention	child_arm_1	tab8
01-005-00	intervention	index_arm_1	tab8	11:11:00	2	2	09:10:00	1	1	5	1	1	1	1	1	0	0	1	1	3	2	2014	0	0	0	0	0	1	WB	2022-01-21	2	09:12:00	wondosen.begashaw@kncvtbc.org	2022-02-04	11:16:00	1	2022-03-21	1							1		2	11:16:00	2
01-005-01	intervention	child_arm_1	tab8
01-005-02	intervention	child_arm_1	tab8
01-005-03	intervention	child_arm_1	tab8
01-005-04	intervention	child_arm_1	tab8
01-005-05	intervention	child_arm_1	tab8
01-005-06	intervention	child_arm_1	tab8
01-006-00	intervention	index_arm_1	tab8	09:50:00	2	1	08:25:00	1	1	6	1	1	1	1	1	0	0	1	1	29	2	2014	0	0	0	0	0	1	WB	2022-01-24	1	08:26:00	wondosen.begashaw@kncvtbc.org	2022-03-17	10:03:00	1	2022-03-21	1							1		2	10:05:00	2
01-007-00	intervention	index_arm_1	tab8	10:23:00	2	1	08:33:00	1	1	7	1	1	1	1	1	0	0	1	1	7	3	2014	0	0	0	0	0	1	WB	2022-01-24	1	08:35:00	wondosen.begashaw@kncvtbc.org	2022-03-17	10:25:00	1	2022-03-21	1							1		2	10:26:00	2
01-008-00	intervention	index_arm_1	tab8	10:41:00	2	1	09:15:00	1	1	8	1	1	1	1	1	0	0	1	1	8	3	2014	0	0	0	0	0	1	WB	2022-01-25	1	09:17:00	wondosen.begashaw@kncvtbc.org	2022-03-17	10:45:00	1	2022-03-21	1							1		2	10:46:00	2
01-008-01	intervention	child_arm_1	tab8
01-008-02	intervention	child_arm_1	tab8
01-008-03	intervention	child_arm_1	tab8
01-008-04	intervention	child_arm_1	tab8
01-009-00	intervention	index_arm_1	tab8	11:17:00	2	1	09:38:00	1	1	9	1	1	1	1	1	0	0	1	1	20	3	2014	0	0	0	0	0	1	WB	2022-01-25	1	09:40:00	wondosen.begashaw@kncvtbc.org	2022-03-17	11:27:00	1	2022-03-21	1							1		2	11:28:00	2
01-010-00	intervention	index_arm_1	tab8	11:45:00	2	1	08:10:00	1	1	10	1	1	1	1	1	0	0	1	1	20	3	2014	0	0	0	0	0	1	WB	2022-01-26	1	08:12:00	wondosen.begashaw@kncvtbc.org	2022-03-17	11:48:00	1	2022-03-21	1							1		2	11:48:00	2
01-011-00	intervention	index_arm_1	tab8	15:40:00	2	1	10:30:00	1	1	11	0	1	1	1		0	0	0	0				0	0	0	0	0	1	WB	2022-01-26	1	10:35:00	wondosen.begashaw@kncvtbc.org	2022-03-17	15:43:00	1	2022-03-22	1							1		2
01-012-00	intervention	index_arm_1	tab8	16:30:00	2	1	10:37:00	1	1	12	2	0	1	1		0	0	0	0				0	0	0	0	0	1	WB	2022-02-01	1	10:38:00	wondosen.begashaw@kncvtbc.org	2022-03-17	16:34:00	1	2022-03-22	1							1		2
01-013-00	intervention	index_arm_1	tab8	11:58:00	2	1	08:20:00	1	1	13	1	1	1	1	1	0	0	1	1	20	4	2014	0	0	0	0	0	1	WB	2022-01-26	1	08:22:00	wondosen.begashaw@kncvtbc.org	2022-03-17	12:00:00	1	2022-03-21	2	0		1	1	0		1		2	12:01:00	2
01-014-00	intervention	index_arm_1	tab8	12:09:00	2	1	08:31:00	1	1	14	1	1	1	1	1	0	0	1	1	2	5	2014	0	0	0	0	0	1	WB	2022-01-26	1	08:32:00	wondosen.begashaw@kncvtbc.org	2022-03-17	12:11:00	1	2022-03-21	1							1		2	12:11:00	2
01-014-01	intervention	child_arm_1	tab8
01-015-00	intervention	index_arm_1	tab8	15:45:00	2	1	10:39:00	1	1	15	2	0	0	1		0	0	0	0				0	0	0	0	0	1	WB	2022-01-26	1	10:40:00	wondosen.begashaw@kncvtbc.org	2022-03-17	15:47:00	1	2022-03-22	2	1	1	0		0		1		2
01-016-00	intervention	index_arm_1	tab8	15:48:00	2	1	10:40:00	1	1	16	2	0	1	1		0	0	0	0				0	0	0	0	0	1	WB	2022-01-26	1	10:42:00	wondosen.begashaw@kncvtbc.org	2022-03-17	15:51:00	1	2022-03-22	1							1		2
01-017-00	intervention	index_arm_1	tab8	15:52:00	2	1	10:43:00	1	1	17	2	0	1	1		0	0	0	0				0	0	0	0	0	1	WB	2022-01-26	1	10:45:00	wondosen.begashaw@kncvtbc.org	2022-03-17	15:54:00	1	2022-03-22	1							1		2
01-018-00	intervention	index_arm_1	tab8	15:55:00	2	1	10:46:00	1	1	18	2	0	1	1		0	0	0	0				0	0	0	0	0	1	WB	2022-01-26	1	10:47:00	wondosen.begashaw@kncvtbc.org	2022-03-17	15:56:00	1	2022-03-22	1							1		2
01-019-00	intervention	index_arm_1	tab8	15:57:00	2	1	10:48:00	1	1	19	2	0	1	1		0	0	0	0				0	0	0	0	0	1	WB	2022-01-26	1	10:49:00	wondosen.begashaw@kncvtbc.org	2022-03-17	15:58:00	1	2022-03-22	1							1		2
01-020-00	intervention	index_arm_1	tab8	16:00:00	2	1	10:49:00	1	1	20	2	1	0	1		0	0	0	0				0	0	0	0	0	1	WB	2022-01-26	1	10:50:00	wondosen.begashaw@kncvtbc.org	2022-03-17	16:03:00	1	2022-03-22	1							1		2
01-021-00	intervention	index_arm_1	tab8	12:18:00	2	2	01:20:00	1	1	21	1	1	1	1	1	0	0	1	1	17	5	2014	0	0	0	0	0	1	WB	2022-02-02	2	01:22:00	wondosen.begashaw@kncvtbc.org	2022-03-17	12:20:00	1	2022-03-21	1							1		2	12:20:00	2
01-021-01	intervention	child_arm_1	tab8
01-022-00	intervention	index_arm_1	tab8	12:27:00	2	2	01:35:00	1	1	22	1	1	1	1	1	0	0	1	1	18	5	2014	0	0	0	0	0	1	WB	2022-02-02	2	01:37:00	wondosen.begashaw@kncvtbc.org	2022-03-17	12:29:00	1	2022-03-22	2	1	1	0		0		1		2	12:29:00	2
01-023-00	intervention	index_arm_1	tab8	16:04:00	2	1	10:51:00	1	1	23	2	1	0	0		0	0	0	0				0	0	0	0	0	1	WB	2022-01-26	1	10:52:00	wondosen.begashaw@kncvtbc.org	2022-03-17	16:06:00	1	2022-03-22	1							1		2
01-024-00	intervention	index_arm_1	tab8	12:36:00	2	2	02:05:00	1	1	24	1	1	1	1	1	0	0	1	1	23	5	2014	0	0	0	0	0	1	WB	2022-02-04	2	02:07:00	wondosen.begashaw@kncvtbc.org	2022-03-17	12:39:00	1	2022-03-22	1							1		2	12:39:00	2
01-025-00	intervention	index_arm_1	tab8	16:07:00	2	1	10:52:00	1	1	25	2	0	1	1		0	0	0	0				0	0	0	0	0	1	WB	2022-02-04	1	10:54:00	wondosen.begashaw@kncvtbc.org	2022-03-17	16:09:00	1	2022-03-22	1							1		2
01-026-00	intervention	index_arm_1	tab8	16:11:00	2	1	10:55:00	1	1	26	2	0	0	1		0	0	0	0				0	0	0	0	0	1	WB	2022-02-04	1	10:56:00	wondosen.begashaw@kncvtbc.org	2022-03-17	16:13:00	1	2022-03-22	2	1	1	0		0		1		2
01-027-00	intervention	index_arm_1	tab8	16:14:00	2	1	10:56:00	1	1	27	2	0	1	1		0	0	0	0				0	0	0	0	0	1	WB	2022-02-04	1	10:58:00	wondosen.begashaw@kncvtbc.org	2022-03-17	16:16:00	1	2022-03-22	1							1		2
01-028-00	intervention	index_arm_1	tab8	16:17:00	2	1		1	1	28	2	1	0	1		0	0	0	0				0	0	0	0	0	1	WB	2022-02-04	1		wondosen.begashaw@kncvtbc.org	2022-03-17	16:19:00	1	2022-03-22	1							1		2
01-029-00	intervention	index_arm_1	tab8	12:46:00	2	2	01:45:00	1	1	29	1	1	1	1	1	0	0	1	1	8	6	2014	0	0	0	0	0	1	WB	2022-02-15	2	01:49:00	wondosen.begashaw@kncvtbc.org	2022-03-17	12:47:00	1	2022-03-22	1							1		2	12:48:00	2
01-030-00	intervention	index_arm_1	tab8	12:56:00	2	2	01:55:00	1	1	30	1	1	1	1	1	0	0	1	1	8	6	2014	0	0	0	0	0	1	WB	2022-02-15	2	01:57:00	wondosen.begashaw@kncvtbc.org	2022-03-17	12:58:00	1	2022-03-23	1							1		2	12:59:00	2
01-031-00	intervention	index_arm_1	tab8	13:08:00	2	2	02:07:00	1	1	31	1	1	1	1	1	0	0	1	1	15	6	2014	0	0	0	0	0	1	WB	2022-02-24	2	02:08:00	wondosen.begashaw@kncvtbc.org	2022-03-17	13:11:00	1	2022-03-23	1							1		2	13:11:00	2
01-031-01	intervention	child_arm_1	tab8
01-031-02	intervention	child_arm_1	tab8
01-031-03	intervention	child_arm_1	tab8
01-032-00	intervention	index_arm_1	tab8	02:02:00	2	1	09:15:00	1	1	32	1	1	1	1	1	0	0	1	1	5	7	2014	0	0	0	0	0	1	WB	2022-05-06	1	09:17:00	wondosen.begashaw@kncvtbc.org	2022-05-21	02:04:00	1	2022-05-26	1							1		2	02:04:00	2
01-032-01	intervention	child_arm_1	tab8
01-033-00	intervention	index_arm_1	tab8	02:48:00	2	1	08:30:00	1	1	33	2	0	1	1	0	0	0	0	0				0	0	0	0	0	1	WB	2022-03-28	1	08:34:00	wondosen.begashaw@kncvtbc.org	2022-05-21	02:50:00	1	2022-05-26	1							1		2
01-034-00	intervention	index_arm_1	tab8	02:51:00	2	1	08:35:00	1	1	34	2	0	1	1	0	0	0	0	0				0	0	0	0	0	1	WB	2022-03-28	1	08:40:00	wondosen.begashaw@kncvtbc.org	2022-05-21	02:53:00	1	2022-05-26	1							1		2
01-035-00	intervention	index_arm_1	tab8	02:09:00	2	1	09:30:00	1	1	35	1	1	1	1	1	0	0	1	1	19	7	2014	0	0	0	0	0	1	WB	2022-05-06	1	09:32:00	wondosen.begashaw@kncvtbc.org	2022-05-21	02:11:00	1	2022-05-26	1							1		2	02:11:00	2
01-036-00	intervention	index_arm_1	tab8	02:54:00	2	1	08:41:00	1	1	36	2		0	1	1	0	0	0	0				0	0	0	0	0	1	WB	2022-03-29	1	08:43:00	wondosen.begashaw@kncvtbc.org	2022-05-21	02:55:00	1	2022-05-26	1							1		2
01-037-00	intervention	index_arm_1	tab8	02:56:00	2	1	08:44:00	1	1	37	2	0	1	1	0	0	0	0	0				0	0	0	0	0	1		2022-03-29	1	08:46:00	wondosen.begashaw@kncvtbc.org	2022-05-21	02:58:00	1	2022-05-26	1							1		2
01-038-00	intervention	index_arm_1	tab8	02:59:00	2	1	08:46:00	1	1	38	2	0	1	1	0	0	0	0	0				0	0	0	0	0	1	WB	2022-03-29	1	08:48:00	wondosen.begashaw@kncvtbc.org	2022-05-21	03:00:00	1	2022-05-26	1							1		2
01-039-00	intervention	index_arm_1	tab8	02:17:00	2	1	09:41:00	1	1	39	1	1	1	1	1	0	0	1	1	3	9	2014	0	0	0	0	0	1	WB	2022-05-12	1	09:44:00	wondosen.begashaw@kncvtbc.org	2022-05-21	02:19:00	1	2022-05-26	2	1	1	0		0		1		2	02:19:00	2
01-039-01	intervention	child_arm_1	tab8
01-039-02	intervention	child_arm_1	tab8
01-040-00	intervention	index_arm_1	tab8	09:49:00	2	1	10:51:00	1	1	40	2	0	1	1		0	0	0	0				0	0	0	0	0	1	WB	2022-05-28	1	10:56:00	wondosen.begashaw@kncvtbc.org	2022-06-07	09:55:00	1	2022-08-30	2	1	1	0		0		1		2
01-041-00	intervention	index_arm_1	tab8	09:56:00	2	1	09:40:00	1	1	41	1	1	1	1	1	0	0	1	1	24	9	2014	0	0	0	0	0	1	WB	2022-06-02	1	09:44:00	wondosen.begashaw@kncvtbc.org	2022-06-07	10:00:00	1	2022-08-30	1							1		2	14:48:00	2
01-041-01	intervention	child_arm_1	tab8
01-041-02	intervention	child_arm_1	tab8
01-042-00	intervention	index_arm_1	tab8	10:07:00	2	1	11:16:00	1	1	42	1	1	1	1	1	0	0	1	1	25	9	2014	0	0	0	0	0	1	WB	2022-06-02	1	11:24:00	wondosen.begashaw@kncvtbc.org	2022-06-07	10:12:00	1	2022-08-30	1							1		2	14:57:00	2
01-042-01	intervention	child_arm_1	tab8
01-042-02	intervention	child_arm_1	tab8
01-043-00	intervention	index_arm_1	tab8	10:14:00	2	1	11:28:00	1	1	43	1	1	1	1	1	0	0	1	1	25	9	2014	0	0	0	0	0	1	WB	2022-06-02	1	11:33:00	wondosen.begashaw@kncvtbc.org	2022-06-07	10:15:00	1	2022-08-30	1							1		2	15:06:00	2
01-044-00	intervention	index_arm_1	tab8	22:44:00	2	1	09:40:00	1	1	44	1	1	1	1	1	0	0	1	1	2	10	2014	0	0	0	0	0	1	WB	2022-06-22	1	09:42:00	wondosen.begashaw@kncvtbc.org	2022-07-25	22:49:00	1	2022-08-30	1							1		2	15:14:00	2
01-044-01	intervention	child_arm_1	tab8
01-045-00	intervention	index_arm_1	tab8	22:50:00	2	1		1	1	45	1	1	1	1	1	0	0	1	1	2	10	2014	0	0	0	0	0	1	WB	2022-06-22	1		wondosen.begashaw@kncvtbc.org	2022-07-25	22:52:00	1	2022-08-30	1							1		2	15:47:00	2
01-046-00	intervention	index_arm_1	tab8	22:53:00	2	1	09:55:00	1	1	46	2	0	0	1		0	0	0	0				0	0	0	0	0	1	WB	2022-06-28	1	09:57:00	wondosen.begashaw@kncvtbc.org	2022-07-25	22:56:00	1	2022-08-30	2	1	1	0		0		1		2
01-047-00	intervention	index_arm_1	tab8	22:57:00	2	1	09:58:00	1	1	47	1	1	1	1	1	0	0	1	1	20	10	2014	0	0	0	0	0	1	WB	2022-06-29	1	09:59:00	wondosen.begashaw@kncvtbc.org	2022-07-25	23:00:00	1	2022-08-30	1							1		2	15:55:00	2
01-047-01	intervention	child_arm_1	tab8
01-048-00	intervention	index_arm_1	tab8	23:01:00	2	1	08:30:00	1	1	48	1	1	1	1	1	0	0	1	1	24	10	2014	0	0	0	0	0	1	WB	2022-07-14	2	08:33:00	wondosen.begashaw@kncvtbc.org	2022-07-25	23:03:00	1	2022-08-30	1							1		2	16:03:00	2
01-048-01	intervention	child_arm_1	tab8
01-048-02	intervention	child_arm_1	tab8
01-048-03	intervention	child_arm_1	tab8
01-048-04	intervention	child_arm_1	tab8
01-049-00	intervention	index_arm_1	tab8	23:05:00	2	2	02:40:00	1	1	49	2	0	0	1		0	0	0	0				0	0	0	0	0	1	WB	2022-07-25	2	02:44:00	wondosen.begashaw@kncvtbc.org	2022-07-25	23:07:00	1	2022-08-30	2	1	1	0		0		1		2
01-050-00	intervention	index_arm_1	tab8	23:08:00	2	2	02:45:00	1	1	50	1	1	1	1	1	0	0	1	1	7	11	2014	0	0	0	0	0	1	WB	2022-07-25	2	02:50:00	wondosen.begashaw@kncvtbc.org	2022-07-25	23:10:00	1	2022-08-30	1							1		2	16:12:00	2
01-051-00	intervention	index_arm_1	tab8	23:11:00	2	2	03:05:00	1	1	51	2	0	1	1		0	0	0	0				0	0	0	0	0	1	WB	2022-07-25	2	03:08:00	wondosen.begashaw@kncvtbc.org	2022-07-25	23:12:00	1	2022-08-30	2	1	1	0		0		1		2
01-052-00	intervention	index_arm_1	tab8	23:13:00	2	2	03:15:00	1	1	52	1	1	1	1	1	0	0	1	1	12	11	2014	0	0	0	0	0	1	WB	2022-07-25	2	03:20:00	wondosen.begashaw@kncvtbc.org	2022-07-25	23:15:00	1	2022-08-30	1							1		2	17:21:00	2
01-053-00	intervention	index_arm_1	tab8	23:16:00	2	2	03:22:00	1	1	53	2	0	1	1		0	0	0	0				0	0	0	0	0	1	WB	2022-07-25	2	03:25:00	wondosen.begashaw@kncvtbc.org	2022-07-25	23:17:00	1	2022-08-30	2	1	1	1	1	0		1		2
01-054-00	intervention	index_arm_1	tab8	12:23:00	2	1	08:35:00	1	1	54	2	0	1	1		0	0	0	0				0	0	0	0	0	1	WB	2022-08-01	1	08:37:00	wondosen.begashaw@kncvtbc.org	2022-08-01	12:25:00	1	2022-08-30	2	1	1	0		0		1		2
01-055-00	intervention	index_arm_1	tab8	12:26:00	2	1	08:40:00	1	1	55	2	0	1	1		0	0	0	0				0	0	0	0	0	1	WB	2022-08-01	1	08:43:00	wondosen.begashaw@kncvtbc.org	2022-08-01	13:12:00	1	2022-08-30	2	1	1	0		0		1		2
01-056-00	intervention	index_arm_1	tab8	13:13:00	2	1	08:46:00	1	1	56	2	0	1	1		0	0	0	0				0	0	0	0	0	1	WB	2022-08-01	1	08:49:00	wondosen.begashaw@kncvtbc.org	2022-08-01	13:15:00	1	2022-08-30	2	1	1	0		0		1		2
01-057-00	intervention	index_arm_1	tab8	17:43:00	2	2		1	1	57	1	1	1	1	1	0	0	1	1	25	11	2014	0	0	0	0	0	1	WB	2022-08-23	2		wondosen.begashaw@kncvtbc.org	2022-08-23	17:44:00	1	2022-08-30	1							1		2	17:44:00	2
01-058-00	intervention	index_arm_1	tab8	08:14:00	2	2	08:14:00	1	1	58	2	0	1	1		0	0	0	0				0	0	0	0	0	1	NT	2022-10-28	2	08:16:00	wondosen.begashaw@kncvtbc.org	2022-10-29	08:16:00	1	2022-11-25	1							1		2
01-059-00	intervention	index_arm_1	tab8	08:17:00	2	2	08:18:00	1	1	59	2	0	0	1		0	0	0	0				0	0	0	0	0	1	NT	2022-10-28	2	08:19:00	wondosen.begashaw@kncvtbc.org	2022-10-29	08:19:00	1	2022-11-25	1							1		2
02-000-00	intervention	clinic_arm_1	tab5
02-001-00	intervention	index_arm_1	tab5	11:58:00	2	1	11:02:00	1	2	1	1	1	1	1	1	0	0	1	1	4	13	2013	0	0	0	0	0	1	NT	2021-12-02	1	11:08:00	negeho.tesfaye@kncvtbc.org	2022-03-09	12:05:00	1	2022-03-15	1							1		2	12:07:00	2
02-001-01	intervention	child_arm_1	tab5
02-001-02	intervention	child_arm_1	tab5
02-002-00	intervention	index_arm_1	tab5	12:18:00	2	1	03:45:00	1	2	2	1	1	1	1	1	0	0	1	1	4	1	2014	0	0	0	0	0	1	NT	2022-01-07	1	03:48:00	negeho.tesfaye@kncvtbc.org	2022-03-09	12:21:00	1	2022-03-15	1							1		2	12:21:00	2
02-002-01	intervention	child_arm_1	tab5
02-002-02	intervention	child_arm_1	tab5
02-002-03	intervention	child_arm_1	tab5
02-003-00	intervention	index_arm_1	tab5	12:30:00	2	1	11:13:00	1	2	3	1	1	1	1	1	0	0	1	1	7	1	2014	0	0	0	0	0	1	NT	2022-01-11	1	11:16:00	negeho.tesfaye@kncvtbc.org	2022-03-09	12:32:00	1	2022-03-15	1							1		2	12:32:00	2
02-004-00	intervention	index_arm_1	tab5	12:38:00	2	1	11:41:00	1	2	4	1	1	1	1	1	0	0	1	1	7	1	2014	0	0	0	0	0	1	NT	2022-01-11	1	11:45:00	negeho.tesfaye@kncvtbc.org	2022-03-09	12:39:00	1	2022-03-15	2	1	1	0		0		1		2	12:40:00	2
02-004-01	intervention	child_arm_1	tab5
02-005-00	intervention	index_arm_1	tab5	12:45:00	2	1	02:00:00	1	2	5	1	1	1	1	1	0	0	1	1	13	1	2014	0	0	0	0	0	1	NT	2022-01-13	1	02:03:00	negeho.tesfaye@kncvtbc.org	2022-03-09	12:46:00	1	2022-03-15	1							1		2	12:46:00	2
02-005-01	intervention	child_arm_1	tab5
02-005-02	intervention	child_arm_1	tab5
02-005-03	intervention	child_arm_1	tab5
02-006-00	intervention	index_arm_1	tab5	12:52:00	2	1	10:20:00	1	2	6	2	0	1	1		0	0	0	0				0	0	0	0	0	1	NT	2022-02-15	1	10:22:00	negeho.tesfaye@kncvtbc.org	2022-03-09	12:53:00	1	2022-03-15	2	1	1	0		0		1		2
02-007-00	intervention	index_arm_1	tab5	12:54:00	2	1	10:32:00	1	2	7	2	0	1	1		0	0	0	0				0	0	0	0	0	1	NT	2022-02-15	1	10:33:00	negeho.tesfaye@kncvtbc.org	2022-03-09	12:58:00	1	2022-03-15	1							1		2
02-008-00	intervention	index_arm_1	tab5	14:12:00	2	1	10:43:00	1	2	8	1	1	1	1	1	0	0	1	1	1	2	2014	0	0	0	0	0	1	NT	2022-02-15	1	10:45:00	negeho.tesfaye@kncvtbc.org	2022-03-09	14:15:00	1	2022-03-15	1							1		2	14:15:00	2
02-008-01	intervention	child_arm_1	tab5
02-008-02	intervention	child_arm_1	tab5
02-008-03	intervention	child_arm_1	tab5
02-009-00	intervention	index_arm_1	tab5	14:24:00	2	1	10:53:00	1	2	9	2	1	0	0		0	0	0	0				0	0	0	0	0	1	NT	2022-02-15	1	10:54:00	negeho.tesfaye@kncvtbc.org	2022-03-09	14:26:00	1	2022-03-15								1		2
02-010-00	intervention	index_arm_1	tab5	14:27:00	2	1	10:59:00	1	2	10	2	1	1	1	0	0	1	0	0				0	0	0	0	0	1	NT	2022-02-15	1	11:01:00	negeho.tesfaye@kncvtbc.org	2022-03-09	14:30:00	1	2022-03-15	1							1		2
02-011-00	intervention	index_arm_1	tab5	14:32:00	2	1	11:09:00	1	2	11	2	0	1	1		0	0	0	0				0	0	0	0	0	1	NT	2022-02-15	1	11:11:00	negeho.tesfaye@kncvtbc.org	2022-03-09	14:33:00	1	2022-03-15	1							1		2
02-012-00	intervention	index_arm_1	tab5	14:34:00	2	1	11:20:00	1	2	12	2	0	1	1		0	0	0	0				0	0	0	0	0	1	NT	2022-02-15	1	11:22:00	negeho.tesfaye@kncvtbc.org	2022-03-09	14:38:00	1	2022-03-15	1							1		2
02-013-00	intervention	index_arm_1	tab5	14:39:00	2	1	11:32:00	1	2	13	1	1	1	1	1	0	0	1	1	10	2	2014	0	0	0	0	0	1	NT	2022-02-15	1	11:34:00	negeho.tesfaye@kncvtbc.org	2022-03-09	14:40:00	1	2022-03-15	2	1	1	0		0		1		2	14:41:00	2
02-013-01	intervention	child_arm_1	tab5
02-013-02	intervention	child_arm_1	tab5
02-014-00	intervention	index_arm_1	tab5	14:47:00	2	1	11:45:00	1	2	14	2	0	1	1		0	0	0	0				0	0	0	0	0	1	NT	2022-02-15	1	11:47:00	negeho.tesfaye@kncvtbc.org	2022-03-09	14:48:00	1	2022-03-15	1							1		2
02-015-00	intervention	index_arm_1	tab5	14:50:00	2	1	11:56:00	1	2	15	2	0	1	1		0	0	0	0				0	0	0	0	0	1	NT	2022-02-15	1	11:58:00	negeho.tesfaye@kncvtbc.org	2022-03-09	14:52:00	1	2022-03-15	1							1		2
02-016-00	intervention	index_arm_1	tab5	14:54:00	2	1	12:10:00	1	2	16	1	1	1	1	1	0	0	1	1	27	2	2014	0	0	0	0	0	1	NT	2022-02-15	1	12:12:00	negeho.tesfaye@kncvtbc.org	2022-03-09	14:56:00	1	2022-03-15	1							1		2	14:57:00	2
02-016-01	intervention	child_arm_1	tab5
02-016-02	intervention	child_arm_1	tab5
02-017-00	intervention	index_arm_1	tab5	15:02:00	2	1		1	2	17	2	1	1	1		0	1	0	0				0	0	0	0	0	1	NT	2022-02-15	1		negeho.tesfaye@kncvtbc.org	2022-03-09	15:05:00	1	2022-03-15	1							1		2
02-018-00	intervention	index_arm_1	tab5	15:07:00	2	1	09:30:00	1	2	18	1	1	1	1	1	0	0	1	1	27	2	2014	0	0	0	0	0	1	NT	2022-02-16	1	09:32:00	negeho.tesfaye@kncvtbc.org	2022-03-09	15:11:00	1	2022-03-15	1							1		2	15:11:00	2
02-019-00	intervention	index_arm_1	tab5	15:17:00	2	1	09:40:00	1	2	19	2	1	0	1		0	0	0	0				0	0	0	0	0	1	NT	2022-02-16	1	09:42:00	negeho.tesfaye@kncvtbc.org	2022-03-09	15:19:00	1	2022-03-15	1							1		2
02-020-00	intervention	index_arm_1	tab5	15:20:00	2	1	09:50:00	1	2	20	2	1	1	1		0	1	0	0				0	0	0	0	0	1	NT	2022-02-16	1	09:52:00	negeho.tesfaye@kncvtbc.org	2022-03-09	15:22:00	1	2022-03-15	1							1		2
02-021-00	intervention	index_arm_1	tab5	19:56:00	2	1	09:59:00	1	2	21	2	1	0	1		0	0	0	0				0	0	0	0	0	1	NT	2022-02-16	1	10:01:00	negeho.tesfaye@kncvtbc.org	2022-03-09	19:58:00	1	2022-03-15	1							1		2
02-022-00	intervention	index_arm_1	tab5	19:59:00	2	1	10:10:00	1	2	22	2	0	0	1		0	0	0	0				0	0	0	0	0	1	NT	2022-02-16	1	10:12:00	negeho.tesfaye@kncvtbc.org	2022-03-09	20:00:00	1	2022-03-15	1							1		2
02-023-00	intervention	index_arm_1	tab5	20:01:00	2	1	10:20:00	1	2	23	1	1	1	1	1	0	0	1	1	9	3	2014	0	0	0	0	0	1	NT	2022-02-16	1	10:23:00	negeho.tesfaye@kncvtbc.org	2022-03-09	20:03:00	1	2022-03-15	1							1		2	20:03:00	2
02-023-01	intervention	child_arm_1	tab5
02-023-02	intervention	child_arm_1	tab5
02-023-03	intervention	child_arm_1	tab5
02-023-04	intervention	child_arm_1	tab5
02-023-05	intervention	child_arm_1	tab5
02-024-00	intervention	index_arm_1	tab5	20:08:00	2	1	10:35:00	1	2	24	1	1	1	1	1	0	0	1	1	12	3	2014	0	0	0	0	0	1	NT	2022-02-16	1	10:37:00	negeho.tesfaye@kncvtbc.org	2022-03-09	20:10:00	1	2022-03-15	1							1		2	20:10:00	2
02-024-01	intervention	child_arm_1	tab5
02-024-02	intervention	child_arm_1	tab5
02-025-00	intervention	index_arm_1	tab5	20:15:00	2	1	10:50:00	1	2	25	1	1	1	1	1	0	0	1	1	12	3	2014	0	0	0	0	0	1	NT	2022-02-16	1	10:52:00	negeho.tesfaye@kncvtbc.org	2022-03-09	20:17:00	1	2022-03-15	1							1		2	20:17:00	2
02-025-01	intervention	child_arm_1	tab5
02-025-02	intervention	child_arm_1	tab5
02-026-00	intervention	index_arm_1	tab5	20:23:00	2	1	11:05:00	1	2	26	1	1	1	1	1	0	0	1	1	12	3	2014	0	0	0	0	0	1	NT	2022-02-16	1	11:07:00	negeho.tesfaye@kncvtbc.org	2022-03-09	20:25:00	1	2022-03-15	1							1		2	20:25:00	2
02-027-00	intervention	index_arm_1	tab5	20:29:00	2	2	03:21:00	1	2	27	2	0	1	1		0	0	0	0				0	0	0	0	0	1	NT	2022-02-17	2	03:23:00	negeho.tesfaye@kncvtbc.org	2022-03-09	20:31:00	1	2022-03-15	2	0		1	1	0		1		2
02-028-00	intervention	index_arm_1	tab5	20:32:00	2	2	03:34:00	1	2	28	2	1	0	1		0	0	0	0				0	0	0	0	0	1	NT	2022-02-17	2	03:36:00	negeho.tesfaye@kncvtbc.org	2022-03-09	20:34:00	1	2022-03-15	1							1		2
02-029-00	intervention	index_arm_1	tab5	20:36:00	2	2	03:50:00	1	2	29	1	1	1	1	1	0	0	1	1	20	3	2014	0	0	0	0	0	1	NT	2022-02-17	2	03:52:00	negeho.tesfaye@kncvtbc.org	2022-03-09	20:37:00	1	2022-03-15	1							1		2	20:37:00	2
02-029-01	intervention	child_arm_1	tab5
02-029-02	intervention	child_arm_1	tab5
02-029-03	intervention	child_arm_1	tab5
02-030-00	intervention	index_arm_1	tab5	20:46:00	2	2	04:05:00	1	2	30	1	1	1	1	1	0	0	1	1	26	3	2014	0	0	0	0	0	1	NT	2022-02-17	2	04:08:00	negeho.tesfaye@kncvtbc.org	2022-03-09	20:48:00	1	2022-03-15	1							1		2	20:48:00	2
02-031-00	intervention	index_arm_1	tab5	20:54:00	2	2	04:22:00	1	2	31	2	1	0	1		0	0	0	0				0	0	0	0	0	1	NT	2022-02-17	2	04:24:00	negeho.tesfaye@kncvtbc.org	2022-03-09	20:55:00	1	2022-03-15	1							1		2
02-032-00	intervention	index_arm_1	tab5	20:56:00	2	2	04:34:00	1	2	32	1	1	1	1	1	0	0	1	1	11	4	2014	0	0	0	0	0	1	NT	2022-02-17	2	04:36:00	negeho.tesfaye@kncvtbc.org	2022-03-09	20:57:00	1	2022-03-15	1							1		2	20:58:00	2
02-033-00	intervention	index_arm_1	tab5	21:04:00	2	2	04:48:00	1	2	33	2	0	1	1		0	0	0	0				0	0	0	0	0	1	NT	2022-02-17	2	04:50:00	negeho.tesfaye@kncvtbc.org	2022-03-09	21:05:00	1	2022-03-15	1							1		2
02-034-00	intervention	index_arm_1	tab5	21:06:00	2	2	05:00:00	1	2	34	1	1	1	1	1	0	0	1	1	12	4	2014	0	0	0	0	0	1	NT	2022-02-17	2	05:03:00	negeho.tesfaye@kncvtbc.org	2022-03-09	21:08:00	1	2022-03-15	1							1		2	21:08:00	2
02-034-01	intervention	child_arm_1	tab5
02-034-02	intervention	child_arm_1	tab5
02-035-00	intervention	index_arm_1	tab5	21:13:00	2	2	05:14:00	1	2	35	2	0	1	1		0	0	0	0				0	0	0	0	0	1	NT	2022-02-17	2	05:16:00	negeho.tesfaye@kncvtbc.org	2022-03-09	21:14:00	1	2022-03-15	1							1		2
02-036-00	intervention	index_arm_1	tab5	21:15:00	2	1	10:00:00	1	2	36	1	1	1	1	1	0	0	1	1	12	4	2014	0	0	0	0	0	1	NT	2022-03-08	1	10:02:00	negeho.tesfaye@kncvtbc.org	2022-03-09	21:19:00	1	2022-03-15	2	0		1	1	0		1		2	21:19:00	2
02-036-01	intervention	child_arm_1	tab5
02-036-02	intervention	child_arm_1	tab5
02-036-03	intervention	child_arm_1	tab5
02-037-00	intervention	index_arm_1	tab5	21:25:00	2	1	10:15:00	1	2	37	2	0	0	1		0	0	0	0				0	0	0	0	0	1	NT	2022-03-08	1	10:17:00	negeho.tesfaye@kncvtbc.org	2022-03-09	21:26:00	1	2022-03-15	1							1		2
02-038-00	intervention	index_arm_1	tab5	21:27:00	2	1	10:20:00	1	2	38	1	1	1	1	1	0	0	1	1	27	4	2014	0	0	0	0	0	1	NT	2022-03-08	1	10:23:00	negeho.tesfaye@kncvtbc.org	2022-03-09	21:28:00	1	2022-03-15	1							1		2	21:28:00	2
02-038-01	intervention	child_arm_1	tab5
02-038-02	intervention	child_arm_1	tab5
02-038-03	intervention	child_arm_1	tab5
02-039-00	intervention	index_arm_1	tab5	21:33:00	2	1	10:35:00	1	2	39	1	1	1	1	1	0	0	1	1	14	5	2014	0	0	0	0	0	1	NT	2022-03-08	1	10:37:00	negeho.tesfaye@kncvtbc.org	2022-03-09	21:34:00	1	2022-03-15	1							1		2	21:34:00	2
02-040-00	intervention	index_arm_1	tab5	21:39:00	2	1	09:30:00	1	2	40	2	1	0	1		0	0	0	0				0	0	0	0	0	1	NT	2022-03-09	1	09:33:00	negeho.tesfaye@kncvtbc.org	2022-03-09	21:40:00	1	2022-03-15	1							1		2
02-041-00	intervention	index_arm_1	tab5	21:41:00	2	1	09:35:00	1	2	41	2	0	1	1		0	0	0	0				0	0	0	0	0	1	NT	2022-03-09	1	09:37:00	negeho.tesfaye@kncvtbc.org	2022-03-09	21:42:00	1	2022-03-15	1							1		2
02-042-00	intervention	index_arm_1	tab5	21:43:00	2	1	09:39:00	1	2	42	2	0	1	1		0	0	0	0				0	0	0	0	0	1	NT	2022-03-09	1	09:42:00	negeho.tesfaye@kncvtbc.org	2022-03-09	21:45:00	1	2022-03-15	1							1		2
02-043-00	intervention	index_arm_1	tab5	21:45:00	2	1	09:45:00	1	2	43	1	1	1	1	1	0	0	1	1	14	5	2014	0	0	0	0	0	1	NT	2022-03-09	1	09:47:00	negeho.tesfaye@kncvtbc.org	2022-03-09	21:47:00	1	2022-03-15	1							1		2	21:47:00	2
02-043-01	intervention	child_arm_1	tab5
02-043-02	intervention	child_arm_1	tab5
02-043-03	intervention	child_arm_1	tab5
02-044-00	intervention	index_arm_1	tab5	21:52:00	2	1	09:58:00	1	2	44	2	0	1	1		0	0	0	0				0	0	0	0	0	1	NT	2022-03-09	1	09:59:00	negeho.tesfaye@kncvtbc.org	2022-03-09	21:54:00	1	2022-03-15	1							1		2
02-045-00	intervention	index_arm_1	tab5	22:26:00	2	1	10:01:00	1	2	45	1	1	1	1	1	0	0	1	1	14	5	2014	0	0	0	0	0	1	NT	2022-03-09	1	10:03:00	negeho.tesfaye@kncvtbc.org	2022-03-09	22:27:00	1	2022-03-15	1							1		2	22:29:00	2
02-045-01	intervention	child_arm_1	tab5
02-045-02	intervention	child_arm_1	tab5
02-045-03	intervention	child_arm_1	tab5
02-045-04	intervention	child_arm_1	tab5
02-045-05	intervention	child_arm_1	tab5
02-046-00	intervention	index_arm_1	tab5	22:33:00	2	1	10:14:00	1	2	46	1	1	1	1	1	0	0	1	1	23	5	2014	0	0	0	0	0	1	NT	2022-03-09	1	10:16:00	negeho.tesfaye@kncvtbc.org	2022-03-09	22:34:00	1	2022-03-15	2	0		1	1	0		1		2	22:35:00	2
02-047-00	intervention	index_arm_1	tab5	22:39:00	2	1	10:27:00	1	2	47	1	1	1	1	1	0	0	1	1	25	5	2014	0	0	0	0	0	1	NT	2022-03-09	1	10:29:00	negeho.tesfaye@kncvtbc.org	2022-03-09	22:41:00	1	2022-03-15	1							1		2	22:42:00	2
02-047-01	intervention	child_arm_1	tab5
02-047-02	intervention	child_arm_1	tab5
02-048-00	intervention	index_arm_1	tab5	22:47:00	2	1	11:01:00	1	2	48	1	1	1	1	1	0	0	1	1	25	5	2014	0	0	0	0	0	1	NT	2022-03-09	1	11:03:00	negeho.tesfaye@kncvtbc.org	2022-03-09	22:48:00	1	2022-03-15	1							1		2	22:48:00	2
02-048-01	intervention	child_arm_1	tab5
02-048-02	intervention	child_arm_1	tab5
02-048-03	intervention	child_arm_1	tab5
02-049-00	intervention	index_arm_1	tab5	22:54:00	2	1	11:13:00	1	2	49	2	0	1	1		0	0	0	0				0	0	0	0	0	1	NT	2022-03-09	1	11:15:00	negeho.tesfaye@kncvtbc.org	2022-03-09	22:56:00	1	2022-03-15	1							1		2
02-050-00	intervention	index_arm_1	tab5	22:56:00	2	1	11:13:00	1	2	50	1	1	1	1	1	0	0	1	1	2	6	2014	0	0	0	0	0	1	NT	2022-03-09	1	11:15:00	negeho.tesfaye@kncvtbc.org	2022-03-09	22:58:00	1	2022-03-15	1							1		2	22:58:00	2
02-051-00	intervention	index_arm_1	tab5	23:04:00	2	1	11:34:00	1	2	51	2	0	0	1		0	0	0	0				0	0	0	0	0	1	NT	2022-03-09	1	11:36:00	negeho.tesfaye@kncvtbc.org	2022-03-09	23:05:00	1	2022-03-15	1							1		2
02-052-00	intervention	index_arm_1	tab5	23:05:00	2	1	11:40:00	1	2	52	1	1	1	1	1	0	0	1	1	2	6	2014	0	0	0	0	0	1	NT	2022-03-09	1	11:42:00	negeho.tesfaye@kncvtbc.org	2022-03-09	23:06:00	1	2022-03-15	1							1		2	23:07:00	2
02-052-01	intervention	child_arm_1	tab5
02-052-02	intervention	child_arm_1	tab5
02-053-00	intervention	index_arm_1	tab5	23:11:00	2	1	11:13:00	1	2	53	2	1	1	0		0	0	0	0				0	0	0	0	0	1	NT	2022-03-09	1	11:14:00	negeho.tesfaye@kncvtbc.org	2022-03-09	23:13:00	1	2022-03-15	1							1		2
02-054-00	intervention	index_arm_1	tab5	23:13:00	2	1	11:55:00	1	2	54	1	1	1	1	1	0	0	1	1	14	6	2014	0	0	0	0	0	1	NT	2022-03-09	1	11:57:00	negeho.tesfaye@kncvtbc.org	2022-03-09	23:15:00	1	2022-03-15	1							1		2	23:15:00	2
02-054-01	intervention	child_arm_1	tab5
02-055-00	intervention	index_arm_1	tab5	23:21:00	2	1	06:11:00	1	2	55	1	1	1	1	1	0	0	1	1	14	6	2014	0	0	0	0	0	1	NT	2022-03-09	1	06:13:00	negeho.tesfaye@kncvtbc.org	2022-03-09	23:23:00	1	2022-03-15	1							1		2	23:23:00	2
02-055-01	intervention	child_arm_1	tab5
02-055-02	intervention	child_arm_1	tab5
02-055-03	intervention	child_arm_1	tab5
02-056-00	intervention	index_arm_1	tab5	23:30:00	2	2	06:23:00	1	2	56	1	1	1	1	1	0	0	1	1	16	6	2014	0	0	0	0	0	1	NT	2022-03-09	2	06:27:00	negeho.tesfaye@kncvtbc.org	2022-03-09	23:32:00	1	2022-03-15	1							1		2	23:32:00	2
02-057-00	intervention	index_arm_1	tab5	11:25:00	2	2	07:54:00	1	2	57	1	1	1	1	1	0	0	1	1	7	6	2014	0	0	0	0	0	1	NT	2022-05-15	2	07:55:00	negeho.tesfaye@kncvtbc.org	2022-05-18	11:26:00	1	2022-11-09	1							1		2	13:09:00	2
02-057-01	intervention	child_arm_1	tab5
02-057-02	intervention	child_arm_1	tab5
02-057-03	intervention	child_arm_1	tab5
02-057-04	intervention	child_arm_1	tab5
02-058-00	intervention	index_arm_1	tab5	11:27:00	2	2	07:56:00	1	2	58	1	1	1	1	1	0	0	1	1	18	6	2014	0	0	0	0	0	1	NT	2022-05-15	2	07:57:00	negeho.tesfaye@kncvtbc.org	2022-05-18	11:28:00	1	2022-11-09	1							1		2	13:25:00	2
02-058-01	intervention	child_arm_1	tab5
02-058-02	intervention	child_arm_1	tab5
02-058-03	intervention	child_arm_1	tab5
02-059-00	intervention	index_arm_1	tab5	11:29:00	2	2	07:58:00	1	2	59	2	0	1	1		0	0	0	0				0	0	0	0	0	1	NT	2022-05-15	2	08:00:00	negeho.tesfaye@kncvtbc.org	2022-05-18	11:31:00	1	2022-11-30	1							1		2
02-060-00	intervention	index_arm_1	tab5	11:32:00	2	2	02:02:00	1	2	60	2	0	1	1		0	0	0	0				0	0	0	0	0	1	NT	2022-05-15	2	02:03:00	negeho.tesfaye@kncvtbc.org	2022-05-18	11:33:00	1	2022-11-30	1							1		2
02-061-00	intervention	index_arm_1	tab5	11:34:00	2	2	02:05:00	1	2	61	2	0	1	1		0	0	0	0				0	0	0	0	0	1	NT	2022-05-15	2	02:07:00	negeho.tesfaye@kncvtbc.org	2022-05-18	11:35:00	1	2022-11-30	1							1		2
02-062-00	intervention	index_arm_1	tab5	11:35:00	2	2	02:07:00	1	2	62	2	0	0	1		0	0	0	0				0	0	0	0	0	1	NT	2022-05-15	2	02:08:00	negeho.tesfaye@kncvtbc.org	2022-05-18	11:37:00	1	2022-11-30	1							1		2
02-063-00	intervention	index_arm_1	tab5	11:38:00	2	2	02:09:00	1	2	63	1	1	1	1	1	0	0	1	1	7	7	2014	0	0	0	0	0	1	NT	2022-05-15	2	02:13:00	negeho.tesfaye@kncvtbc.org	2022-05-18	11:39:00	1	2022-11-09	1							1		2	13:35:00	2
02-064-00	intervention	index_arm_1	tab5	11:40:00	2	2	02:11:00	1	2	64	1	1	1	1	1	0	0	1	1	26	7	2014	0	0	0	0	0	1	NT	2022-05-15	2	02:12:00	negeho.tesfaye@kncvtbc.org	2022-05-18	11:41:00	1	2022-11-09	1							1		2	13:40:00	2
02-064-01	intervention	child_arm_1	tab5
02-064-02	intervention	child_arm_1	tab5
02-064-03	intervention	child_arm_1	tab5
02-065-00	intervention	index_arm_1	tab5	11:41:00	2	2	02:13:00	1	2	65	1	1	1	1	1	0	0	1	1	27	7	2014	0	0	0	0	0	1	NT	2022-05-15	2	02:14:00	negeho.tesfaye@kncvtbc.org	2022-05-18	11:42:00	1	2022-11-09	1							1		2	13:46:00	2
02-065-01	intervention	child_arm_1	tab5
02-065-02	intervention	child_arm_1	tab5
02-066-00	intervention	index_arm_1	tab5	11:43:00	2	2	02:15:00	1	2	66	1	1	1	1	1	0	0	1	1	27	7	2014	0	0	0	0	0	1	NT	2022-05-15	2	02:16:00	negeho.tesfaye@kncvtbc.org	2022-05-18	11:44:00	1	2022-11-09	2	0		1	1	0		1		2	13:52:00	2
02-066-01	intervention	child_arm_1	tab5
02-066-02	intervention	child_arm_1	tab5
02-066-03	intervention	child_arm_1	tab5
02-067-00	intervention	index_arm_1	tab5	11:44:00	2	2	02:17:00	1	2	67	2	0	1	1		0	0	0	0				0	0	0	0	0	1	NT	2022-05-15	2	02:18:00	negeho.tesfaye@kncvtbc.org	2022-05-18	11:45:00	1	2022-11-30	1							1		2
02-068-00	intervention	index_arm_1	tab5	11:45:00	2	2	02:19:00	1	2	68	2	0	1	1		0	0	0	0				0	0	0	0	0	1	NT	2022-05-15	2	02:20:00	negeho.tesfaye@kncvtbc.org	2022-05-18	11:47:00	1	2022-11-30	1							1		2
02-069-00	intervention	index_arm_1	tab5	11:47:00	2	2	02:21:00	1	2	69	1	1	1	1	1	0	0	1	1	4	8	2014	0	0	0	0	0	1	NT	2022-05-15	2	02:22:00	negeho.tesfaye@kncvtbc.org	2022-05-18	11:49:00	1	2022-11-09	1							1		2	13:58:00	2
02-070-00	intervention	index_arm_1	tab5	11:49:00	2	2	02:23:00	1	2	70	2	0	1	1		0	0	0	0				0	0	0	0	0	1	NT	2022-05-15	2	02:24:00	negeho.tesfaye@kncvtbc.org	2022-05-18	11:51:00	1	2022-11-30	1							1		2
02-071-00	intervention	index_arm_1	tab5	11:51:00	2	1	11:10:00	1	2	71	2	0	1	1		0	0	0	0				0	0	0	0	0	1	NT	2022-05-18	1	11:11:00	negeho.tesfaye@kncvtbc.org	2022-05-18	11:53:00	1	2022-11-30	1							1		2
02-072-00	intervention	index_arm_1	tab5	11:53:00	2	1	11:11:00	1	2	72	2	0	1	1		0	0	0	0				0	0	0	0	0	1	NT	2022-05-18	1	11:12:00	negeho.tesfaye@kncvtbc.org	2022-05-18	11:54:00	1	2022-11-30	1							1		2
02-073-00	intervention	index_arm_1	tab5	11:55:00	2	1	11:13:00	1	2	73	2	0	1	1		0	0	0	0				0	0	0	0	0	1	NT	2022-05-18	1	11:13:00	negeho.tesfaye@kncvtbc.org	2022-05-18	11:56:00	1	2022-11-30	1							1		2
02-074-00	intervention	index_arm_1	tab5	11:56:00	2	1	11:14:00	1	2	74	2	0	1	1		0	0	0	0				0	0	0	0	0	1	NT	2022-05-18	1	11:15:00	negeho.tesfaye@kncvtbc.org	2022-05-18	11:57:00	1	2022-11-30	1							1		2
02-075-00	intervention	index_arm_1	tab5	11:58:00	2	1	11:15:00	1	2	75	2	0	1	1		0	0	0	0				0	0	0	0	0	1	NT	2022-05-18	1	11:16:00	negeho.tesfaye@kncvtbc.org	2022-05-18	11:59:00	1	2022-11-30	1							1		2
02-076-00	intervention	index_arm_1	tab5	11:59:00	2	1	11:16:00	1	2	76	1	1	1	1	1	0	0	1	1	10	8	2014	0	0	0	0	0	1	NT	2022-05-18	1	11:17:00	negeho.tesfaye@kncvtbc.org	2022-05-18	12:01:00	1	2022-11-09	1							1		2	11:19:00	2
02-076-01	intervention	child_arm_1	tab5
02-076-02	intervention	child_arm_1	tab5
02-077-00	intervention	index_arm_1	tab5	12:01:00	2	1	11:17:00	1	2	77	1	1	1	1	1	0	0	1	1	12	8	2014	0	0	0	0	0	1	NT	2022-05-18	1	11:18:00	negeho.tesfaye@kncvtbc.org	2022-05-18	12:02:00	1	2022-11-09	1							1		2	11:23:00	2
02-078-00	intervention	index_arm_1	tab5	12:03:00	2	1	11:18:00	1	2	78	2	0	1	1		0	0	0	0				0	0	0	0	0	1	NT	2022-05-18	1	11:19:00	negeho.tesfaye@kncvtbc.org	2022-05-18	12:05:00	1	2022-11-30	1							1		2
02-079-00	intervention	index_arm_1	tab5	12:05:00	2	1	11:19:00	1	2	79	2	0	1	1		0	0	0	0				0	0	0	0	0	1	NT	2022-05-18	1	11:20:00	negeho.tesfaye@kncvtbc.org	2022-05-18	12:06:00	1	2022-11-30	1							1		2
02-080-00	intervention	index_arm_1	tab5	12:07:00	2	1	11:20:00	1	2	80	2	0	1	1		0	0	0	0				0	0	0	0	0	1	NT	2022-05-18	1	11:21:00	negeho.tesfaye@kncvtbc.org	2022-05-18	12:08:00	1	2022-11-30	1							1		2
02-081-00	intervention	index_arm_1	tab5	12:09:00	2	1	11:21:00	1	2	81	1	1	1	1	1	0	0	1	1	20	8	2014	0	0	0	0	0	1	NT	2022-05-18	1	11:22:00	negeho.tesfaye@kncvtbc.org	2022-05-18	12:10:00	1	2022-11-09	1							1		2	11:26:00	2
02-081-01	intervention	child_arm_1	tab5
02-081-02	intervention	child_arm_1	tab5
02-081-03	intervention	child_arm_1	tab5
02-081-04	intervention	child_arm_1	tab5
02-081-05	intervention	child_arm_1	tab5
02-081-06	intervention	child_arm_1	tab5
02-082-00	intervention	index_arm_1	tab5	12:11:00	2	1	11:22:00	1	2	82	2	0	1	1		0	0	0	0				0	0	0	0	0	1	NT	2022-05-18	1	11:23:00	negeho.tesfaye@kncvtbc.org	2022-05-18	12:12:00	1	2022-11-30	1							1		2
02-083-00	intervention	index_arm_1	tab5	12:12:00	2	1	11:23:00	1	2	83	1	1	1	1	1	0	0	1	1	26	8	2014	0	0	0	0	0	1	NT	2022-05-18	1	11:24:00	negeho.tesfaye@kncvtbc.org	2022-05-18	12:13:00	1	2022-11-09	1							1		2	11:32:00	2
02-083-01	intervention	child_arm_1	tab5
02-083-02	intervention	child_arm_1	tab5
02-083-03	intervention	child_arm_1	tab5
02-083-04	intervention	child_arm_1	tab5
02-083-05	intervention	child_arm_1	tab5
02-084-00	intervention	index_arm_1	tab5	12:14:00	2	1	11:25:00	1	2	84	1	1	1	1	1	0	0	1	1	2	9	2014	0	0	0	0	0	1	NT	2022-05-18	1	11:25:00	negeho.tesfaye@kncvtbc.org	2022-05-18	12:15:00	1	2022-11-09	1							1		2	11:36:00	2
02-084-01	intervention	child_arm_1	tab5
02-084-02	intervention	child_arm_1	tab5
02-085-00	intervention	index_arm_1	tab5	22:23:00	2	2	10:17:00	1	2	85	2	1	1	0		0	0	0	0				0	0	0	0	0	1		2022-06-07	2	10:18:00	negeho.tesfaye@kncvtbc.org	2022-06-07	22:24:00	1	2022-11-30	1							1		2
02-086-00	intervention	index_arm_1	tab5	22:25:00	2	2	10:18:00	1	2	86	2	0	1	1		0	0	0	0				0	0	0	0	0	1	NT	2022-06-07	2	10:19:00	negeho.tesfaye@kncvtbc.org	2022-06-07	22:26:00	1	2022-11-30	1							1		2
02-087-00	intervention	index_arm_1	tab5	22:26:00	2	2	10:21:00	1	2	87	1	1	1	1	1	0	0	1	1	24	9	2014	0	0	0	0	0	1	NT	2022-06-07	2	10:22:00	negeho.tesfaye@kncvtbc.org	2022-06-07	22:28:00	1	2022-11-09	1							1		2	11:39:00	2
02-088-00	intervention	index_arm_1	tab5	10:34:00	2	1	10:36:00	1	2	88	0	1	1	1	0	0	0	0	0				1	0	0	0	0	0	NT	2022-06-15	1	10:37:00	negeho.tesfaye@kncvtbc.org	2022-06-16	10:40:00	1	2022-11-30	1							1		2
02-089-00	intervention	index_arm_1	tab5	10:40:00	2	1	10:37:00	1	2	89	2	0	0	1		0	0	0	0				0	0	0	0	0	1	NT	2022-06-15	1	10:38:00	negeho.tesfaye@kncvtbc.org	2022-06-16	10:41:00	1	2022-11-30	1							1		2
02-090-00	intervention	index_arm_1	tab5	17:24:00	2	2	11:31:00	1	2	90	2	0	1	1		0	0	0	0				0	0	0	0	0	1	NT	2022-06-19	2	11:32:00	negeho.tesfaye@kncvtbc.org	2022-06-19	17:26:00	1	2022-11-30	1							1		2
02-091-00	intervention	index_arm_1	tab5	17:28:00	2	2	11:33:00	1	2	91	1	1	1	1	1	0	0	1	1	10	10	2014	0	0	0	0	0	1	NT	2022-06-19	2	11:34:00	negeho.tesfaye@kncvtbc.org	2022-06-19	17:29:00	1	2022-11-09	1							1		2	11:43:00	2
02-091-01	intervention	child_arm_1	tab5
02-091-02	intervention	child_arm_1	tab5
02-091-03	intervention	child_arm_1	tab5
02-091-04	intervention	child_arm_1	tab5
02-091-05	intervention	child_arm_1	tab5
02-091-06	intervention	child_arm_1	tab5
02-091-07	intervention	child_arm_1	tab5
02-092-00	intervention	index_arm_1	tab5	11:05:00	2	1	10:03:00	1	2	92	1	1	1	1	1	0	0	1	1	21	10	2014	0	0	0	0	0	1	NT	2022-06-29	1	10:04:00	negeho.tesfaye@kncvtbc.org	2022-06-29	11:06:00	1	2022-11-09	1							1		2	11:46:00	2
02-092-01	intervention	child_arm_1	tab5
02-092-02	intervention	child_arm_1	tab5
02-092-03	intervention	child_arm_1	tab5
02-093-00	intervention	index_arm_1	tab5	11:07:00	2	1	10:05:00	1	2	93	2	0	1	1		0	0	0	0				0	0	0	0	0	1	NT	2022-06-29	1	10:06:00	negeho.tesfaye@kncvtbc.org	2022-06-29	11:08:00	1	2022-11-30	1							1		2
02-094-00	intervention	index_arm_1	tab5	10:42:00	2	1	09:11:00	1	2	94	2	0	1	1		0	0	0	0				0	0	0	0	0	1	NT	2022-07-01	1	09:11:00	negeho.tesfaye@kncvtbc.org	2022-07-04	10:47:00	1	2022-11-30	1							1		2
02-095-00	intervention	index_arm_1	tab5	14:17:00	2	1	10:16:00	1	2	95	1	1	1	1	1	0	0	1	1	11	11	2014	0	0	0	0	0	1	NT	2022-07-18		10:17:00	negeho.tesfaye@kncvtbc.org	2022-07-24	14:22:00	1	2022-11-09	1							1		2	11:51:00	2
02-095-01	intervention	child_arm_1	tab5
02-095-02	intervention	child_arm_1	tab5
02-096-00	intervention	index_arm_1	tab5	14:28:00	2	1	09:30:00	1	2	96	1	1	1	1	1	0	0	1	1	13	11	2014	0	0	0	0	0	1	NT	2022-07-20	1	09:32:00	negeho.tesfaye@kncvtbc.org	2022-07-24	14:29:00	1	2022-11-09	1							1		2	16:14:00	2
02-097-00	intervention	index_arm_1	tab5	14:30:00	2	1	09:33:00	1	2	97	2	0	1	1		0	0	0	0				0	0	0	0	0	1	NT	2022-07-21	1	09:34:00	negeho.tesfaye@kncvtbc.org	2022-07-24	14:31:00	1	2022-11-30	1							1		2
02-098-00	intervention	index_arm_1	tab5	14:32:00	2	1	09:35:00	1	2	98	2	0	1	1		0	0	0	0				0	0	0	0	0	1	NT	2022-07-21	1	09:36:00	negeho.tesfaye@kncvtbc.org	2022-07-24	14:32:00	1	2022-11-30	1							1		2
02-099-00	intervention	index_arm_1	tab5	14:33:00	2	1	09:36:00	1	2	99	2	0	1	1		0	0	0	0				0	0	0	0	0	1	NT	2022-07-21	1	09:38:00	negeho.tesfaye@kncvtbc.org	2022-07-24	14:34:00	1	2022-11-30	1							1		2
02-100-00	intervention	index_arm_1	tab5	09:24:00	2	2	02:19:00	1	2	100	1	1	1	1	1	0	0	1	1	17	11	2014	0	0	0	0	0	1	NT	2022-08-02	2	02:20:00	negeho.tesfaye@kncvtbc.org	2022-08-09	09:25:00	1	2022-11-09	1							1		2	16:18:00	2
02-100-01	intervention	child_arm_1	tab5
02-101-00	intervention	index_arm_1	tab5	09:14:00	2	1	09:15:00	1	2	101	2	0	1	1		0	0	0	0				0	0	0	0	0	1	NT	2022-08-09	1	09:15:00	negeho.tesfaye@kncvtbc.org	2022-08-09	09:17:00	1	2022-11-30	1							1		2
02-102-00	intervention	index_arm_1	tab5	15:33:00	2	2	01:03:00	1	2	102	2	0	1	1		0	0	0	0				0	0	0	0	0	1	NT	2022-08-15	2	01:04:00	negeho.tesfaye@kncvtbc.org	2022-08-15	15:34:00	1	2022-11-30	1							1		2
02-103-00	intervention	index_arm_1	tab5	15:34:00	2	2	01:05:00	1	2	103	2	0	1	1		0	0	0	0				0	0	0	0	0	1	NT	2022-08-15	2	01:06:00	negeho.tesfaye@kncvtbc.org	2022-08-15	15:35:00	1	2022-11-30	1							1		2
02-104-00	intervention	index_arm_1	tab5	15:36:00	2	2	01:07:00	1	2	104	2	0	1	1		0	0	0	0				0	0	0	0	0	1	NT	2022-08-15	2	01:08:00	negeho.tesfaye@kncvtbc.org	2022-08-15	15:37:00	1	2022-11-30	1							1		2
02-105-00	intervention	index_arm_1	tab5	15:37:00	2	2	01:10:00	1	2	105	1	1	1	1	1	0	0	1	1	9	12	2014	0	0	0	0	0	1	NT	2022-08-15	2	01:11:00	negeho.tesfaye@kncvtbc.org	2022-08-15	15:38:00	1	2022-11-09	1							1		2	16:22:00	2
02-105-01	intervention	child_arm_1	tab5
02-106-00	intervention	index_arm_1	tab5	21:54:00	2	1	11:10:00	1	2	106	2	0	1	1		0	0	0	0				0	0	0	0	0	1	NT	2022-08-18	1	11:11:00	negeho.tesfaye@kncvtbc.org	2022-08-21	21:56:00	1	2022-11-30	1							1		2
02-107-00	intervention	index_arm_1	tab5	14:31:00	2	1	08:30:00	1	2	107	2	0	0	1		0	0	0	0				0	0	0	0	0	1	NT	2022-09-12	1	08:32:00	negeho.tesfaye@kncvtbc.org	2022-09-19	14:33:00	1	2022-11-30	1							1		2
02-108-00	intervention	index_arm_1	tab5	14:34:00	2	1	08:32:00	1	2	108	1	1	1	1	1	0	0	1	1	24	12	2014	0	0	0	0	0	1	NT	2022-09-12	1	08:33:00	negeho.tesfaye@kncvtbc.org	2022-09-19	14:35:00	1	2022-11-09	1							1		2	16:25:00	2
02-108-01	intervention	child_arm_1	tab5
02-109-00	intervention	index_arm_1	tab5	14:36:00	2	1	08:34:00	1	2	109	2	0	1	1		0	0	0	0				0	0	0	0	0	1	NT	2022-09-12	1	08:35:00	negeho.tesfaye@kncvtbc.org	2022-09-19	14:37:00	1	2022-11-30	1							1		2
02-110-00	intervention	index_arm_1	tab5	14:38:00	2	1	08:36:00	1	2	110	2	0	1	1		0	0	0	0				0	0	0	0	0	1	NT	2022-09-12	1	08:37:00	negeho.tesfaye@kncvtbc.org	2022-09-19	14:39:00	1	2022-11-30	1							1		2
02-111-00	intervention	index_arm_1	tab5	14:39:00	2	1	08:37:00	1	2	111	2	0	1	1		0	0	0	0				0	0	0	0	0	1	NT	2022-09-12	1	08:38:00	negeho.tesfaye@kncvtbc.org	2022-09-19	14:40:00	1	2022-11-30	1							1		2
02-112-00	intervention	index_arm_1	tab5	14:41:00	2	1	08:39:00	1	2	112	2	0	1	1		0	0	0	0				0	0	0	0	0	1	NT	2022-09-12	1	08:40:00	negeho.tesfaye@kncvtbc.org	2022-09-19	14:42:00	1	2022-11-17	1							1		2
03-000-00	intervention	clinic_arm_1	tab4
03-001-00	intervention	index_arm_1	tab4	10:28:00	2	1	06:22:00	1	3	1	2	1	0	1		0	0	0	0				0	0	0	0	0	1	NT	2022-02-10	1	06:27:00	naol.tekabe@kncvtbc.org	2022-03-15	10:30:00	1	2022-03-23	1							1		2
03-002-00	intervention	index_arm_1	tab4	15:35:00	2	1	11:10:00	1	3	2	1	1	1	1	1	0	0	1	1	22	1	2014	0	0	0	0	0	1	NT	2021-12-02	1	11:13:00	naol.tekabe@kncvtbc.org	2022-01-27	16:03:00	1	2022-02-08	1							1		2	16:07:00	2
03-002-01	intervention	child_arm_1	tab4
03-002-02	intervention	child_arm_1	tab4
03-002-03	intervention	child_arm_1	tab4
03-002-04	intervention	child_arm_1	tab4
03-003-00	intervention	index_arm_1	tab4	23:19:00	2	1	06:30:00	1	3	3	1	1	1	1	1	0	0	1	1	15	2	2014	0	0	0	0	0	1	NT	2022-02-10	1	06:31:00	naol.tekabe@kncvtbc.org	2022-03-16	23:20:00	1	2022-03-23	2	1	1	1	1	0		1		2	23:21:00	2
03-003-01	intervention	child_arm_1	tab4
03-003-02	intervention	child_arm_1	tab4
03-003-03	intervention	child_arm_1	tab4
03-003-04	intervention	child_arm_1	tab4
03-004-00	intervention	index_arm_1	tab4	23:27:00	2	1	06:45:00	1	3	4	1	1	1	1	1	0	0	1	1	2	3	2014	0	0	0	0	0	1	NT	2022-02-10	1	06:47:00	naol.tekabe@kncvtbc.org	2022-03-16	23:28:00	1	2022-03-23	2	0		1	1	0		1		2	23:29:00	2
03-005-00	intervention	index_arm_1	tab4	23:35:00	2	1	06:53:00	1	3	5	2	0	1	0		0	0	0	0				0	0	0	0	0	1	NT	2022-02-10	1	06:54:00	naol.tekabe@kncvtbc.org	2022-03-16	23:37:00	1	2022-03-23	2	1	1	0		0		1		2
03-006-00	intervention	index_arm_1	tab4	23:38:00	2	1	07:10:00	1	3	6	2	0	1	1		0	0	0	0				0	0	0	0	0	1	NT	2022-02-10	1	07:12:00	naol.tekabe@kncvtbc.org	2022-03-16	23:39:00	1	2022-03-23	1							1		2
03-007-00	intervention	index_arm_1	tab4	23:42:00	2	1	07:13:00	1	3	7	1	1	1	1	1	0	0	1	1	23	3	2014	0	0	0	0	0	1	NT	2022-02-10	1	07:15:00	naol.tekabe@kncvtbc.org	2022-03-16	23:43:00	1	2022-03-23	1							1		2	23:46:00	2
03-008-00	intervention	index_arm_1	tab4	00:07:00	2	1	07:22:00	1	3	8	1	1	1	1	1	0	0	1	1	1	6	2014	0	0	0	0	0	1	NT	2022-02-10	1	07:24:00	naol.tekabe@kncvtbc.org	2022-03-17	00:08:00	1	2022-03-23	1							1		2	00:08:00	2
03-008-01	intervention	child_arm_1	tab4
03-008-02	intervention	child_arm_1	tab4
03-009-00	intervention	index_arm_1	tab4	00:16:00	2	1	07:33:00	1	3	9	1	0	1	1		0	0	0	0				0	0	0	0	0	1	NT	2022-02-10	1	07:34:00	naol.tekabe@kncvtbc.org	2022-03-17	00:17:00	1	2022-03-23	2	1	1	1	1	0		1		2
03-010-00	intervention	index_arm_1	tab4	00:18:00	2	1	07:35:00	1	3	10	2	1	0	1		0	0	0	0				0	0	0	0	0	1	NT	2022-02-10	1	07:36:00	naol.tekabe@kncvtbc.org	2022-03-17	00:19:00	1	2022-03-23	2	1	1	1	1	0		1		2
03-011-00	intervention	index_arm_1	tab4	00:22:00	2	1	07:40:00	1	3	11	1	1	1	1	1	0	0	1	1	27	4	2014	0	0	0	0	0	1	NT	2022-02-10	1	07:42:00	naol.tekabe@kncvtbc.org	2022-03-17	00:23:00	1	2022-03-23	1							1		2	00:24:00	2
03-011-01	intervention	child_arm_1	tab4
03-011-02	intervention	child_arm_1	tab4
03-011-03	intervention	child_arm_1	tab4
03-012-00	intervention	index_arm_1	tab4	00:29:00	2	1	07:51:00	1	3	12	2	1	0	1		0	0	0	0				0	0	0	0	0	1	NT	2022-02-10	1	07:52:00	naol.tekabe@kncvtbc.org	2022-03-17	00:31:00	1	2022-03-23	1							1		2
03-013-00	intervention	index_arm_1	tab4	00:31:00	2	1	07:53:00	1	3	13	2	0	1	1		0	0	0	0				0	0	0	0	0	1	NT	2022-02-10	1	07:54:00	naol.tekabe@kncvtbc.org	2022-03-17	00:33:00	1	2022-03-23	2	1	1	0		0		1		2
03-014-00	intervention	index_arm_1	tab4	00:36:00	2	1	07:55:00	1	3	14	1	1	1	1	1	0	0	1	1	23	5	2014	0	0	0	0	0	1	NT	2022-02-10	1	07:56:00	naol.tekabe@kncvtbc.org	2022-03-17	00:37:00	1	2022-03-23	1							1		2	00:38:00	2
03-015-00	intervention	index_arm_1	tab4	00:43:00	2	1	08:00:00	1	3	15	1	1	1	1	1	0	0	1	1	25	5	2014	0	0	0	0	0	1	NT	2022-02-10	1	08:01:00	naol.tekabe@kncvtbc.org	2022-03-17	00:44:00	1	2022-03-23	1							1		2	00:45:00	2
03-016-00	intervention	index_arm_1	tab4	00:50:00	2	1	08:07:00	1	3	16	2	0	1	1		0	0	0	0				0	0	0	0	0	1	NT	2022-02-10	1	08:08:00	naol.tekabe@kncvtbc.org	2022-03-17	00:52:00	1	2022-03-23	2	1	1	0		0		1		2
03-017-00	intervention	index_arm_1	tab4	01:00:00	2	1	07:47:00	1	3	17	1	1	1	1	1	0	0	1	1	2	6	2014	0	0	0	0	0	1	NT	2022-03-15	1	07:49:00	naol.tekabe@kncvtbc.org	2022-03-17	01:02:00	1	2022-03-23	1							1		2	01:02:00	2
03-017-01	intervention	child_arm_1	tab4
03-017-02	intervention	child_arm_1	tab4
03-017-03	intervention	child_arm_1	tab4
03-018-00	intervention	index_arm_1	tab4	06:37:00	2	2	12:34:00	1	3	18	2	1	0	1		0	0	0	0				0	0	0	0	0	1	NT	2022-03-15	2	12:35:00	naol.tekabe@kncvtbc.org	2022-03-17	06:38:00	1	2022-03-23	2	1	1	0		0		1		2
03-019-00	intervention	index_arm_1	tab4	06:40:00	2	2	12:37:00	1	3	19	2	0	1	1		0	0	0	0				0	0	0	0	0	1	NT	2022-03-15	2	12:39:00	naol.tekabe@kncvtbc.org	2022-03-17	06:42:00	1	2022-03-23	2	1	1	0		0		1		2
03-020-00	intervention	index_arm_1	tab4	01:08:00	2	1	07:59:00	1	3	20	1	1	1	1	1	0	0	1	1	14	6	2014	0	0	0	0	0	1	NT	2022-03-15	1	08:01:00	naol.tekabe@kncvtbc.org	2022-03-17	01:09:00	1	2022-03-23	1							1		2	01:10:00	2
03-020-01	intervention	child_arm_1	tab4
03-020-02	intervention	child_arm_1	tab4
03-020-03	intervention	child_arm_1	tab4
03-020-04	intervention	child_arm_1	tab4
03-020-05	intervention	child_arm_1	tab4
03-020-06	intervention	child_arm_1	tab4
03-021-00	intervention	index_arm_1	tab4	06:17:00	2	1	05:50:00	1	3	21	2	1	1	0		0	0	0	0				0	0	0	0	0	1	NT	2022-05-09	1	05:56:00	naol.tekabe@kncvtbc.org	2022-05-12	06:20:00	1	2022-11-29	1							1		2
03-022-00	intervention	index_arm_1	tab4	14:27:00	2	2	02:24:00	1	3	22	1	1	1	1	1	0	0	1	1	5	7	2014	0	0	0	0	0	1	NT	2022-06-12	2	02:27:00	naol.tekabe@kncvtbc.org	2022-06-12	14:33:00	1	2022-11-29	1							1		2	14:54:00	2
03-023-00	intervention	index_arm_1	tab4	15:07:00	2	2	03:05:00	1	3	23	1	1	1	1	1	0	0	1	1	23	7	2014	0	0	0	0	0	1	NT	2022-06-14	2	03:06:00	naol.tekabe@kncvtbc.org	2022-06-14	15:09:00	1	2022-11-29	1							1		2	15:04:00	2
03-024-00	intervention	index_arm_1	tab4	06:21:00	2	1	05:57:00	1	3	24	2	0	1	1		0	0	0	0				0	0	0	0	0	1	NT	2022-05-09	1	05:59:00	naol.tekabe@kncvtbc.org	2022-05-12	06:23:00	1	2022-11-29	1							1		2
03-025-00	intervention	index_arm_1	tab4	06:28:00	2	1	06:00:00	1	3	25	2	1	0	1		0	0	0	0				0	0	0	0	0	1	NT	2022-05-09	1	06:02:00	naol.tekabe@kncvtbc.org	2022-05-12	06:29:00	1	2022-11-29	1							1		2
03-026-00	intervention	index_arm_1	tab4	06:31:00	2	1	06:02:00	1	3	26	2	0	1	1		0	0	0	0				0	0	0	0	0	1	NT	2022-05-09	1	06:04:00	naol.tekabe@kncvtbc.org	2022-05-12	06:33:00	1	2022-11-29	1							1		2
03-027-00	intervention	index_arm_1	tab4	15:15:00	2	2	03:10:00	1	3	27	1	1	1	1	1	0	0	1	1	18	9	2014	0	0	0	0	0	1	NT	2022-06-14	2	03:11:00	naol.tekabe@kncvtbc.org	2022-06-14	15:17:00	1	2022-11-29	1							1		2	15:15:00	2
03-027-01	intervention	child_arm_1	tab4
03-027-02	intervention	child_arm_1	tab4
03-028-00	intervention	index_arm_1	tab4	13:24:00	2	2	13:00:00	1	3	28	1	1	1	1	1	0	0	1	1	3	10	2014	0	0	0	0	0	1	NT	2022-06-20	2	13:04:00	naol.tekabe@kncvtbc.org	2022-06-20	13:27:00	1	2022-11-29	1							1		2		2
03-029-00	intervention	index_arm_1	tab4	13:33:00	2	2	13:07:00	1	3	29	2	1	0	1	1	0	0	0	0				0	0	0	0	0	1	NT	2022-06-20	2	13:11:00	naol.tekabe@kncvtbc.org	2022-06-20	13:35:00	1	2022-11-29	1							1		2
03-030-00	intervention	index_arm_1	tab4	14:42:00	2	2	02:00:00	1	3	30	2	0	1	1		0	0	0	0				0	0	0	0	0	1	NT	2022-07-20	2	02:03:00	naol.tekabe@kncvtbc.org	2022-08-08	14:44:00	1	2022-11-29	1							1		2
03-031-00	intervention	index_arm_1	tab4	14:44:00	2	2	03:05:00	1	3	31	2	0	0	1		0	0	0	0				0	0	0	0	0	1	NT	2022-08-04	2	03:07:00	naol.tekabe@kncvtbc.org	2022-08-08	14:47:00	1	2022-11-29	1							1		2
03-032-00	intervention	index_arm_1	tab4	09:59:00	2	1	10:30:00	1	3	32	2	0	1	1		0	0	0	0				0	0	0	0	0	1	NT	2022-08-10	1	10:33:00	naol.tekabe@kncvtbc.org	2022-09-02	10:00:00	1	2022-11-29	1							1		2
03-033-00	intervention	index_arm_1	tab4	14:47:00	2	2	03:08:00	1	3	33	1	1	1	1	1	0	0	1	1	21	11	2014	0	0	0	0	0	1	NT	2022-08-04	2	03:11:00	naol.tekabe@kncvtbc.org	2022-08-08	14:50:00	1	2022-11-29	1							1		2	15:32:00	2
03-033-01	intervention	child_arm_1	tab4
03-034-00	intervention	index_arm_1	tab4	15:47:00	2	2	03:41:00	1	3	34	1	1	1	1	1	0	0	1	1	28	11	2014	0	0	0	0	0	1	NT	2022-08-20	2	03:41:00	naol.tekabe@kncvtbc.org	2022-11-16	15:49:00	1	2022-11-29	1							1		2	15:50:00	2
03-034-01	intervention	child_arm_1	tab4
03-034-02	intervention	child_arm_1	tab4
03-034-03	intervention	child_arm_1	tab4
04-000-00	intervention	clinic_arm_1	tab7
04-001-00	intervention	index_arm_1	tab7	10:40:00	2	2	07:17:00	1	4	1	1	1	1	1	1	0	0	1	1	7	1	2014	0	0	0	0	0	1	TO	2021-11-30	2	07:19:00	tariku.olijira@kncvtbc.org	2022-01-27	10:43:00	1	2022-03-15	1							1		2	10:44:00	2
04-001-01	intervention	child_arm_1	tab7
04-001-02	intervention	child_arm_1	tab7
04-001-03	intervention	child_arm_1	tab7
04-002-00	intervention	index_arm_1	tab7	16:09:00	2	2	07:36:00	1	4	2	2	0	0	1	1	0	0	0	0				0	0	0	0	0	1	TO	2022-03-01	2	07:38:00	tariku.olijira@kncvtbc.org	2022-03-10	16:11:00	1	2022-03-15	1							1		2
04-003-00	intervention	index_arm_1	tab7	23:10:00	2	2	07:46:00	1	4	3	1	1	1	1	1	0	0	1	1	21	1	2014	0	0	0	0	0	1	TO	2021-11-30	2	07:48:00	tariku.olijira@kncvtbc.org	2022-01-27	23:12:00	1	2022-03-15	2	1	5	0		0		1		2	23:12:00	2
04-003-01	intervention	child_arm_1	tab7
04-004-00	intervention	index_arm_1	tab7	14:13:00	2	2	08:33:00	1	4	4	1	1	1	1	1	0	0	1	1	21	1	2014	0	0	0	0	0	1	TO	2022-01-31	2	08:34:00	tariku.olijira@kncvtbc.org	2022-03-10	14:15:00	1	2022-03-15	1							1		2	14:16:00	2
04-004-01	intervention	child_arm_1	tab7
04-004-02	intervention	child_arm_1	tab7
04-005-00	intervention	index_arm_1	tab7	16:12:00	2	2	07:38:00	1	4	5	2	0	1	1	1	0	0	0	0				0	0	0	0	0	1	TO	2022-03-01	2	07:54:00	tariku.olijira@kncvtbc.org	2022-03-10	16:14:00	1	2022-03-16	1							1		2
04-006-00	intervention	index_arm_1	tab7	16:15:00	2	2	07:54:00	1	4	6	2	0	1	1		0	0	0	0				0	0	0	0	0	1	TO	2022-03-01	2	07:55:00	tariku.olijira@kncvtbc.org	2022-03-10	16:16:00	1	2022-03-16	2	1	1	0		0		1		2
04-007-00	intervention	index_arm_1	tab7	16:17:00	2	2	07:56:00	1	4	7	2	1	0	1		0	0	0	0				0	0	0	0	0	1	TO	2022-03-01	2	07:57:00	tariku.olijira@kncvtbc.org	2022-03-10	16:18:00	1	2022-03-16	2	1	1	0		0		1		2
04-008-00	intervention	index_arm_1	tab7	14:23:00	2	2	08:47:00	1	4	8	1	1	1	1	1	0	0	1	1	9	3	2014	0	0	0	0	0	1	TO	2022-01-31	2	08:48:00	tariku.olijira@kncvtbc.org	2022-03-10	14:26:00	1	2022-03-16	1							1		2	14:27:00	2
04-009-00	intervention	index_arm_1	tab7	16:19:00	2	2	07:57:00	1	4	9	2	0	0	1		0	0	0	0				0	0	0	0	0	1	TO	2022-03-01	2	07:58:00	tariku.olijira@kncvtbc.org	2022-03-10	16:20:00	1	2022-03-16	2	1	1	0		0		1		2
04-010-00	intervention	index_arm_1	tab7	14:32:00	2	2	08:53:00	1	4	10	1	1	1	1	1	0	0	1	1	9	3	2014	0	0	0	0	0	1	TO	2022-01-31	2	08:54:00	tariku.olijira@kncvtbc.org	2022-03-10	14:35:00	1	2022-03-16	1							1		2	14:35:00	2
04-011-00	intervention	index_arm_1	tab7	16:27:00	2	1	10:04:00	1	4	11	2	1	1	0		0	0	0	0				0	0	0	0	0	1	TO	2022-03-10	1	10:05:00	tariku.olijira@kncvtbc.org	2022-03-10	16:28:00	1	2022-03-16	2	1	1	0		0		1		2
04-012-00	intervention	index_arm_1	tab7	16:21:00	2	2	08:01:00	1	4	12	2	1	0	0		0	0	0	0				0	0	0	0	0	1	TO	2022-03-01	2	08:02:00	tariku.olijira@kncvtbc.org	2022-03-10	16:22:00	1	2022-03-16	2	1	1	0		0		1		2
04-013-00	intervention	index_arm_1	tab7	16:23:00	2	2	08:03:00	1	4	13	2	1	0	1		0	0	0	0				0	0	0	0	0	1	TO	2022-03-01	2	08:04:00	tariku.olijira@kncvtbc.org	2022-03-10	16:24:00	1	2022-03-16	2	1	1	0		0		1		2
04-014-00	intervention	index_arm_1	tab7	16:24:00	2	2	08:04:00	1	4	14	2	1	0	1		0	0	0	0				0	0	0	0	0	1	TO	2022-03-02	2	08:05:00	tariku.olijira@kncvtbc.org	2022-03-10	16:25:00	1	2022-03-16	2	1	1	0		0		1		2
04-015-00	intervention	index_arm_1	tab7	10:23:00	2	1	09:53:00	1	4	15	1	1	1	1	1	0	0	1	1	5	4	2014	0	0	0	0	0	1	TO	2022-03-11	1	09:55:00	tariku.olijira@kncvtbc.org	2022-03-11	10:34:00	1	2022-03-16	1							1		2	10:34:00	2
04-015-01	intervention	child_arm_1	tab7
04-015-02	intervention	child_arm_1	tab7
04-016-00	intervention	index_arm_1	tab7	11:04:00	2	1	05:34:00	1	4	16	2	1	0	0		0	0	0	0				0	0	0	0	0	1	TO	2022-03-10	1	05:35:00	tariku.olijira@kncvtbc.org	2022-03-11	11:05:00	1	2022-03-16	1							1		2
04-017-00	intervention	index_arm_1	tab7	11:06:00	2	1	05:35:00	1	4	17	2	0	1	1		0	0	0	0				0	0	0	0	0	1	TO	2022-03-10	1	05:36:00	tariku.olijira@kncvtbc.org	2022-03-11	11:08:00	1	2022-03-16	1							1		2
04-018-00	intervention	index_arm_1	tab7	10:38:00	2	1	10:03:00	1	4	18	1	1	1	1	1	0	0	1	1	10	5	2014	0	0	0	0	0	1	TO	2022-03-11	1	10:04:00	tariku.olijira@kncvtbc.org	2022-03-11	10:39:00	1	2022-03-16	1							1		2	10:40:00	2
04-018-01	intervention	child_arm_1	tab7
04-018-02	intervention	child_arm_1	tab7
04-019-00	intervention	index_arm_1	tab7	11:09:00	2	2	05:36:00	1	4	19	2	1	0	1		0	0	0	0				0	0	0	0	0	1	TO	2022-03-10	2	05:38:00	tariku.olijira@kncvtbc.org	2022-03-11	11:11:00	1	2022-03-16	2	1	2	0		0		1		2
04-020-00	intervention	index_arm_1	tab7	10:46:00	2	1	10:09:00	1	4	20	1	1	1	1	1	0	0	1	1	14	5	2014	0	0	0	0	0	1	TO	2022-03-11	1	10:10:00	tariku.olijira@kncvtbc.org	2022-03-11	10:47:00	1	2022-03-16	1							1		2	10:47:00	2
04-020-01	intervention	child_arm_1	tab7
04-020-02	intervention	child_arm_1	tab7
04-020-03	intervention	child_arm_1	tab7
04-021-00	intervention	index_arm_1	tab7	11:11:00	2	1	05:38:00	1	4	21	2	1	0	0		0	0	0	0				0	0	0	0	0	1	TO	2022-03-10	1	05:39:00	tariku.olijira@kncvtbc.org	2022-03-11	11:13:00	1	2022-03-16	2	0		1	1	0		1		2
04-022-00	intervention	index_arm_1	tab7	10:52:00	2	1	10:15:00	1	4	22	1	1	1	1	1	0	0	1	1	23	5	2014	0	0	0	0	0	1	TO	2022-03-11	1	10:16:00	tariku.olijira@kncvtbc.org	2022-03-11	10:53:00	1	2022-03-16	1							1		2	10:53:00	2
04-022-01	intervention	child_arm_1	tab7
04-022-02	intervention	child_arm_1	tab7
04-023-00	intervention	index_arm_1	tab7	19:11:00	2	2	07:12:00	1	4	23	2	0	1	1		0	0	0	0				0	0	0	0	0	1	TO	2022-06-05	2	07:13:00	tariku.olijira@kncvtbc.org	2022-06-05	19:13:00	1	2022-07-25	2	1	1	0		0		1		2
04-024-00	intervention	index_arm_1	tab7	19:15:00	2	2	07:15:00	1	4	24	2	0	1	1		0	0	0	0				0	0	0	0	0	1	TO	2022-06-05	2	07:16:00	tariku.olijira@kncvtbc.org	2022-06-05	19:16:00	1	2022-07-25	1							1		2
04-025-00	intervention	index_arm_1	tab7	19:17:00	2	2	07:17:00	1	4	25	2	0	1	1		0	0	0	0				0	0	0	0	0	1	TO	2022-06-05	2	07:18:00	tariku.olijira@kncvtbc.org	2022-06-05	19:18:00	1	2022-07-25	1							1		2
04-026-00	intervention	index_arm_1	tab7	19:19:00	2	2	07:19:00	1	4	26	2	0	1	1		0	0	0	0				0	0	0	0	0	1	TO	2022-06-05	2	07:20:00	tariku.olijira@kncvtbc.org	2022-06-05	19:21:00	1	2022-07-25	1							1		2
04-027-00	intervention	index_arm_1	tab7	19:08:00	2	2	07:01:00	1	4	27	1	1	1	1	1	0	0	1	1	25	9	2014	0	0	0	0	0	1	TO	2022-06-13	2	07:02:00	tariku.olijira@kncvtbc.org	2022-06-19	19:09:00	1	2022-07-25	1							1		2	19:10:00	2
04-027-01	intervention	child_arm_1	tab7
04-027-02	intervention	child_arm_1	tab7
04-027-03	intervention	child_arm_1	tab7
04-027-04	intervention	child_arm_1	tab7
04-028-00	intervention	index_arm_1	tab7	18:35:00	2	2	18:35:00	1	4	28	2	0	1	1		0	0	0	0				0	0	0	0	0	1	TO	2022-06-26	2	18:36:00	tariku.olijira@kncvtbc.org	2022-06-26	18:36:00	1	2022-08-30	1							1		2
04-029-00	intervention	index_arm_1	tab7	19:30:00	2	2	19:30:00	1	4	29	2	0	1	1		0	0	0	0				0	0	0	0	0	1	TP	2022-07-03	2	19:31:00	tariku.olijira@kncvtbc.org	2022-07-03	19:31:00	1	2022-08-30	1							1		2
04-030-00	intervention	index_arm_1	tab7	12:45:00	2	2	12:45:00	1	4	30	1	1	1	1	1	0	0	1	1	8	11	2014	0	0	0	0	0	1	TO	2022-07-16	2	12:46:00	tariku.olijira@kncvtbc.org	2022-07-16	12:46:00	1	2022-08-30	1							1		2	12:46:00	2
04-030-01	intervention	child_arm_1	tab7
04-030-02	intervention	child_arm_1	tab7
04-031-00	intervention	index_arm_1	tab7	08:27:00	2	1	08:27:00	1	4	31	2	0	1	1		0	0	0	0				0	0	0	0	0	1	TO	2022-07-20	1	08:28:00	tariku.olijira@kncvtbc.org	2022-07-29	08:28:00	1	2022-08-30	1							1		2
04-032-00	intervention	index_arm_1	tab7	09:47:00	2	1	09:47:00	1	4		2	0	1	1		0	0	0	0				0	0	0	0	0	1	TO	2022-08-08	1	09:48:00	tariku.olijira@kncvtbc.org	2022-08-08	09:48:00	1	2022-08-30	1							1		2
05-000-00	intervention	clinic_arm_1	tab6
05-001-00	intervention	index_arm_1	tab6	03:35:00	2	1	02:48:00	1	5	1	1	1	1	1	1	0	0	1	1	4	13	2013	0	0	0	0	0	1	OF	2022-02-16	1	02:52:00	obsi.file@kncvtbc.org	2022-02-16	03:37:00	1	2022-02-22	1							1		2	03:39:00	2
05-001-01	intervention	child_arm_1	tab6
05-002-00	intervention	index_arm_1	tab6	12:13:00	2	1	11:04:00	1	5	2	2	0	1	1	0	0	0	0	0				0	0	0	0	0	1	OF	2022-02-17	1	11:10:00	obsi.file@kncvtbc.org	2022-02-17	12:15:00	1	2022-03-03	1							1		2
05-003-00	intervention	index_arm_1	tab6	12:16:00	2	1	11:11:00	1	5	3	2	0	1	1	0	0	0	0	0				0	0	0	0	0	1	OF	2022-02-17	1	11:13:00	obsi.file@kncvtbc.org	2022-02-17	12:18:00	1	2022-03-03	1							1		2
05-004-00	intervention	index_arm_1	tab6	07:22:00	2	1	02:30:00	1	5	4	1	1	1	1	1	0	0	1	1	11	1	2014	0	0	0	0	0	1	OF	2022-01-10	1	02:58:00	obsi.file@kncvtbc.org	2022-02-16	07:26:00	1	2022-02-22	2	0		1	1	0		1		2	08:26:00	2
05-004-01	intervention	child_arm_1	tab6
05-005-00	intervention	index_arm_1	tab6	13:05:00	2	1	11:13:00	1	5	5	2	0	0	1	0	0	0	0	0				0	0	0	0	0	1	OF	2022-02-17	1	11:15:00	obsi.file@kncvtbc.org	2022-02-17	13:07:00	1	2022-03-03	1							1		2
05-006-00	intervention	index_arm_1	tab6	13:54:00	2	1		1	5	6	2	0	0	0		0	0	0	0				0	0	0	0	0	1	OF	2022-08-25	1		obsi.file@kncvtbc.org	2022-08-25	13:56:00	1	2022-09-02	1							1		2
05-007-00	intervention	index_arm_1	tab6	12:24:00	2	1	11:19:00	1	5	7	2	0	0	1	0	0	0	0	0				0	0	0	0	0	1	OF	2022-02-17	1	11:22:00	obsi.file@kncvtbc.org	2022-02-17	12:26:00	1	2022-03-03	1							1		2
05-008-00	intervention	index_arm_1	tab6	12:26:00	2	1	11:24:00	1	5	8	2	1	1	0	0	0	0	0	0				0	0	0	0	0	1	OF	2022-02-17	1	11:26:00	obsi.file@kncvtbc.org	2022-02-17	12:28:00	1	2022-03-03	1							1		2
05-009-00	intervention	index_arm_1	tab6	08:37:00	2	2	11:10:00	1	5	9	1	1	1	1	1	0	0	1	1	28	1	2014	0	0	0	0	0	1	OF	2022-01-18	1	11:13:00	obsi.file@kncvtbc.org	2022-02-16	08:40:00	1	2022-02-22	2	1	1	0		0		1		2	08:41:00	2
05-010-00	intervention	index_arm_1	tab6	08:53:00	2	2	11:20:00	1	5	10	1	1	1	1	1	0	0	1	1	28	1	2014	0	0	0	0	0	1	OF	2022-01-18	2	11:22:00	obsi.file@kncvtbc.org	2022-02-16	08:55:00	1	2022-02-22	2	0		1	1	0		1		2	08:56:00	2
05-010-01	intervention	child_arm_1	tab6
05-011-00	intervention	index_arm_1	tab6	09:07:00	2	2	11:31:00	1	5	11	1	1	1	1	1	0	0	1	1	28	1	2014	0	0	0	0	0	1	OF	2022-01-18	2	11:33:00	obsi.file@kncvtbc.org	2022-02-16	09:09:00	1	2022-02-22	1							1		2	09:10:00	2
05-012-00	intervention	index_arm_1	tab6	12:28:00	2	1	11:27:00	1	5	12	2	0	0	1	0	0	0	0	0				0	0	0	0	0	1	OF	2022-02-17	1	11:28:00	obsi.file@kncvtbc.org	2022-02-17	12:30:00	1	2022-03-03	1							1		2
05-013-00	intervention	index_arm_1	tab6	09:18:00	2	1	02:41:00	1	5	13	1	1	1	1	1	0	0	1	1	8	2	2014	0	0	0	0	0	1	OF	2022-02-03	1	02:46:00	obsi.file@kncvtbc.org	2022-02-16	09:21:00	1	2022-02-22	1							1		2	09:21:00	2
05-013-01	intervention	child_arm_1	tab6
05-013-02	intervention	child_arm_1	tab6
05-013-03	intervention	child_arm_1	tab6
05-014-00	intervention	index_arm_1	tab6	12:30:00	2	1	11:28:00	1	5	14	2	0	1	1	0	0	0	0	0				0	0	0	0	0	1	OF	2022-02-17	1	11:30:00	obsi.file@kncvtbc.org	2022-02-17	12:32:00	1	2022-03-03	1							1		2
05-015-00	intervention	index_arm_1	tab6	09:28:00	2	1	02:54:00	1	5	15	1	1	1	1	1	0	0	1	1	19	2	2014	0	0	0	0	0	1	OF	2022-02-03	1	02:56:00	obsi.file@kncvtbc.org	2022-02-16	09:32:00	1	2022-02-22	1							1		2	09:32:00	2
05-016-00	intervention	index_arm_1	tab6	09:45:00	2	1	03:06:00	1	5	16	1	1	1	1	1	0	0	1	1	19	2	2014	0	0	0	0	0	1	OF	2022-02-03	1	03:08:00	obsi.file@kncvtbc.org	2022-02-16	09:47:00	1	2022-02-22	1							1		2	09:48:00	2
05-017-00	intervention	index_arm_1	tab6	12:33:00	2	1	11:30:00	1	5	17	2	0	1	1	0	0	0	0	0				0	0	0	0	0	1	OF	2022-02-17	1	11:31:00	obsi.file@kncvtbc.org	2022-02-17	12:34:00	1	2022-03-03	1							1		2
05-018-00	intervention	index_arm_1	tab6	12:35:00	2	1	11:31:00	1	5	18	2	0	0	1	0	0	0	0	0				0	0	0	0	0	1	OF	2022-02-17	1	11:36:00	obsi.file@kncvtbc.org	2022-02-17	12:36:00	1	2022-03-03	1							1		2
05-019-00	intervention	index_arm_1	tab6	09:59:00	2	1	03:15:00	1	5	19	1	1	1	1	1	0	0	1	1	30	2	2014	0	0	0	0	0	1	OF	2022-02-03	1	03:18:00	obsi.file@kncvtbc.org	2022-02-16	10:01:00	1	2022-02-22	1							1		2	10:01:00	2
05-019-01	intervention	child_arm_1	tab6
05-019-02	intervention	child_arm_1	tab6
05-019-03	intervention	child_arm_1	tab6
05-020-00	intervention	index_arm_1	tab6	10:13:00	2	1	03:27:00	1	5	20	1	1	1	1	1	0	0	1	1	2	3	2014	0	0	0	0	0	1	OF	2022-02-03	1	03:30:00	obsi.file@kncvtbc.org	2022-02-16	10:15:00	1	2022-02-22	1							1		2	10:16:00	2
05-021-00	intervention	index_arm_1	tab6	10:27:00	2	1	03:37:00	1	5	21	1	1	1	1	1	0	0	1	1	14	3	2014	0	0	0	0	0	1	OF	2022-02-03	1	03:38:00	obsi.file@kncvtbc.org	2022-02-16	10:29:00	1	2022-02-22	1							1		2	10:29:00	2
05-021-01	intervention	child_arm_1	tab6
05-021-02	intervention	child_arm_1	tab6
05-021-03	intervention	child_arm_1	tab6
05-022-00	intervention	index_arm_1	tab6	12:37:00	2	1		1	5	22	2	0	1	1	0	0	0	0	0				0	0	0	0	0	1	OF	2022-02-17	1		obsi.file@kncvtbc.org	2022-02-17	12:38:00	1	2022-03-03	2	0		1	2	0		1		2
05-023-00	intervention	index_arm_1	tab6	12:38:00	2	1	11:41:00	1	5	23	2	0	0	1	0	0	0	0	0				0	0	0	0	0	1	OF	2022-02-17	1	11:42:00	obsi.file@kncvtbc.org	2022-02-17	12:40:00	1	2022-03-03	1							1		2
05-024-00	intervention	index_arm_1	tab6	12:40:00	2	1	11:42:00	1	5	24	2	1	0	1	0	0	0	0	0				0	0	0	0	0	1	OF	2022-02-17	1	11:43:00	obsi.file@kncvtbc.org	2022-02-17	12:42:00	1	2022-03-03	1							1		2
05-025-00	intervention	index_arm_1	tab6	12:42:00	2	1	11:44:00	1	5	25	2	1	0	1	0	0	0	0	0				0	0	0	0	0	1	OF	2022-02-17	1	11:46:00	obsi.file@kncvtbc.org	2022-02-17	12:44:00	1	2022-03-03	1							1		2
05-026-00	intervention	index_arm_1	tab6	12:44:00	2	1	11:46:00	1	5	26	2	1	1	0	0	0	0	0	0				0	0	0	0	0	1	OF	2022-02-17	1	11:47:00	obsi.file@kncvtbc.org	2022-02-17	12:46:00	1	2022-03-03	1							1		2
05-027-00	intervention	index_arm_1	tab6	10:41:00	2	1	03:46:00	1	5	27	1	1	1	1	1	0	0	1	1	3	5	2014	0	0	0	0	0	1	OF	2022-02-03	1	03:49:00	obsi.file@kncvtbc.org	2022-02-16	10:43:00	1	2022-02-22	1							1		2	10:44:00	2
05-027-01	intervention	child_arm_1	tab6
05-028-00	intervention	index_arm_1	tab6	12:46:00	2	1	11:48:00	1	5	28	2	1	0	1	0	0	0	0	0				0	0	0	0	0	1	OF	2022-02-17	1	11:49:00	obsi.file@kncvtbc.org	2022-02-17	12:48:00	1	2022-03-03	1							1		2
05-029-00	intervention	index_arm_1	tab6	12:48:00	2	1	11:49:00	1	5	29	2	1	1	0	0	0	0	0	0				0	0	0	0	0	1	OF	2022-02-17	1	11:49:00	obsi.file@kncvtbc.org	2022-02-17	12:50:00	1	2022-03-03	1							1		2
05-030-00	intervention	index_arm_1	tab6	10:52:00	2	1	04:08:00	1	5	30	1	1	1	1	1	0	0	1	1	26	5	2014	0	0	0	0	0	1	OF	2022-02-03	1	04:10:00	obsi.file@kncvtbc.org	2022-02-16	10:53:00	1	2022-02-22	2	0		1	1	0		1		2	10:55:00	2
05-030-01	intervention	child_arm_1	tab6
05-031-00	intervention	index_arm_1	tab6	13:29:00	2	2	01:20:00	1	5	31	1	1	1	1	1	0	0	1	1	27	5	2014	0	0	0	0	0	1	OF	2022-02-17	2	01:23:00	obsi.file@kncvtbc.org	2022-02-17	13:31:00	1	2022-02-22	1							1		2	13:31:00	2
05-031-01	intervention	child_arm_1	tab6
05-032-00	intervention	index_arm_1	tab6	12:50:00	2	1	11:57:00	1	5	32	2	1	0	1	0	0	0	0	0				0	0	0	0	0	1	OF	2022-02-17	1	11:59:00	obsi.file@kncvtbc.org	2022-02-17	12:51:00	1	2022-03-03	1							1		2
05-033-00	intervention	index_arm_1	tab6	12:52:00	2	1	12:01:00	1	5	33	2	1	1	0	0	0	0	0	0				0	0	0	0	0	1	OF	2022-02-17	1	12:03:00	obsi.file@kncvtbc.org	2022-02-17	12:53:00	1	2022-03-03	1							1		2
05-034-00	intervention	index_arm_1	tab6	15:24:00	2	2	08:20:00	1	5	34	2	0	1	1		0	0	0	0				0	0	0	0	0	1	OF	2022-05-11	2	08:22:00	obsi.file@kncvtbc.org	2022-05-11	15:26:00	1	2022-09-02	1							1		2
05-035-00	intervention	index_arm_1	tab6	15:27:00	2	2	08:22:00	1	5		2	0	1	1		0	0	0	0				0	0	0	0	0	1	OF	2022-05-11	2	08:24:00	obsi.file@kncvtbc.org	2022-05-11	15:28:00	1	2022-09-02	1							1		2
05-036-00	intervention	index_arm_1	tab6	15:29:00	2	2	08:25:00	1	5	36	1	1	1	1	1	0	0	1	1	18	6	2014	0	0	0	0	0	1	OF	2022-05-11	2	08:27:00	obsi.file@kncvtbc.org	2022-05-11	15:30:00	1	2022-09-02	1							1		2	20:35:00	2
05-036-01	intervention	child_arm_1	tab6
05-036-02	intervention	child_arm_1	tab6
05-036-03	intervention	child_arm_1	tab6
05-037-00	intervention	index_arm_1	tab6	15:31:00	2	2	08:28:00	1	5	37	1	1	1	1	1	0	0	1	1	25	6	2014	0	0	0	0	0	1	OF	2022-05-11	2	08:29:00	obsi.file@kncvtbc.org	2022-05-11	15:33:00	1	2022-09-02	1							1		2	20:43:00	2
05-037-01	intervention	child_arm_1	tab6
05-038-00	intervention	index_arm_1	tab6	15:33:00	2	2	08:29:00	1	5	38	2	0	0	1		0	0	0	0				0	0	0	0	0	1	OF	2022-05-11	2	08:32:00	obsi.file@kncvtbc.org	2022-05-11	15:35:00	1	2022-09-02	1							1		2
05-039-00	intervention	index_arm_1	tab6	15:36:00	2	2	08:33:00	1	5	39	1	1	1	1	1	0	0	1	1	26	6	2014	0	0	0	0	0	1	OF	2022-05-11	2	08:36:00	obsi.file@kncvtbc.org	2022-05-11	15:37:00	1	2022-09-02	1							1		2	20:50:00	2
05-039-01	intervention	child_arm_1	tab6
05-039-02	intervention	child_arm_1	tab6
05-039-03	intervention	child_arm_1	tab6
05-039-04	intervention	child_arm_1	tab6
05-040-00	intervention	index_arm_1	tab6	15:38:00	2	2	08:45:00	1	5	40	1	1	1	1	1	0	0	1	1	29	6	2014	0	0	0	0	0	1	OF	2022-05-11	2	08:46:00	obsi.file@kncvtbc.org	2022-05-11	15:40:00	1	2022-09-02	1							1		2	21:00:00	2
05-040-01	intervention	child_arm_1	tab6
05-040-02	intervention	child_arm_1	tab6
05-041-00	intervention	index_arm_1	tab6	15:41:00	2	2	08:46:00	1	5	41	2	0	1	1		0	0	0	0				0	0	0	0	0	1	OF	2022-05-11	2	08:48:00	obsi.file@kncvtbc.org	2022-05-11	15:42:00	1	2022-09-02	2	0		1	1	0		1		2
05-042-00	intervention	index_arm_1	tab6	15:43:00	2	2	08:52:00	1	5	42	2	0	1	1		0	0	0	0				0	0	0	0	0	1	OF	2022-05-11	2	08:54:00	obsi.file@kncvtbc.org	2022-05-11	15:44:00	1	2022-09-02	1							1		2
05-043-00	intervention	index_arm_1	tab6	15:45:00	2	2	08:56:00	1	5	43	2	0	0	1		0	0	0	0				0	0	0	0	0	1	OF	2022-05-11	2	08:58:00	obsi.file@kncvtbc.org	2022-05-11	15:46:00	1	2022-09-02	1							1		2
05-044-00	intervention	index_arm_1	tab6	15:47:00	2	2		1	5	44	1	1	1	1	1	0	0	1	1	17	7	2014	0	0	0	0	0	1	OF	2022-05-11	2		obsi.file@kncvtbc.org	2022-05-11	15:49:00	1	2022-09-02	1							1		2	21:06:00	2
05-044-01	intervention	child_arm_1	tab6
05-044-02	intervention	child_arm_1	tab6
05-044-03	intervention	child_arm_1	tab6
05-044-04	intervention	child_arm_1	tab6
05-044-05	intervention	child_arm_1	tab6
05-045-00	intervention	index_arm_1	tab6	15:49:00	2	2	09:01:00	1	5	45	2	0	1	1		0	0	0	0				0	0	0	0	0	1	OF	2022-05-11	2	09:02:00	obsi.file@kncvtbc.org	2022-05-11	15:51:00	1	2022-09-02	1							1		2
05-046-00	intervention	index_arm_1	tab6	15:52:00	2	2	09:08:00	1	5	46	1	1	1	1	1	0	0	1	1	5	8	2014	0	0	0	0	0	1	OF	2022-05-11	2	09:09:00	obsi.file@kncvtbc.org	2022-05-11	15:54:00	1	2022-09-02	1							1		2	21:11:00	2
05-046-01	intervention	child_arm_1	tab6
05-046-02	intervention	child_arm_1	tab6
05-047-00	intervention	index_arm_1	tab6	15:54:00	2	2	09:10:00	1	5	47	2	0	0	1		0	0	0	0				0	0	0	0	0	1	OF	2022-05-11	2	09:11:00	obsi.file@kncvtbc.org	2022-05-11	15:56:00	1	2022-09-02	1							1		2
05-048-00	intervention	index_arm_1	tab6	15:57:00	2	2	09:12:00	1	5	48	2	0	0	1		0	0	0	0				0	0	0	0	0	1	OF	2022-05-11	2	09:13:00	obsi.file@kncvtbc.org	2022-05-11	15:59:00	1	2022-09-02	1							1		2
05-049-00	intervention	index_arm_1	tab6	16:00:00	2	2	09:16:00	1	5	49	2	0	0	1		0	0	0	0				0	0	0	0	0	1	OF	2022-05-11	2	09:17:00	obsi.file@kncvtbc.org	2022-05-11	16:01:00	1	2022-09-02	1							1		2
05-050-00	intervention	index_arm_1	tab6	16:02:00	2	2	09:18:00	1	5	50	2	0	1	1		0	0	0	0				0	0	0	0	0	1	OF	2022-05-11	2	09:19:00	obsi.file@kncvtbc.org	2022-05-11	16:04:00	1	2022-09-02	1							1		2
05-051-00	intervention	index_arm_1	tab6	16:05:00	2	2	09:20:00	1	5	51	2	0	1	1		0	0	0	0				0	0	0	0	0	1	OF	2022-05-11	2	09:21:00	obsi.file@kncvtbc.org	2022-05-11	16:06:00	1	2022-09-02	1							1		2
05-052-00	intervention	index_arm_1	tab6	16:06:00	2	2	09:22:00	1	5	52	2	1	1	0		0	0	0	0				0	0	0	0	0	1	OF	2022-05-11	2	09:23:00	obsi.file@kncvtbc.org	2022-05-11	16:08:00	1	2022-09-02	1							1		2
05-053-00	intervention	index_arm_1	tab6	09:48:00	2	1	03:37:00	1	5	53	0	0	1	1		0	0	0	0				0	0	0	0	0	1	OF	2022-06-01	1	03:39:00	obsi.file@kncvtbc.org	2022-06-01	09:50:00	1	2022-09-02	1							1		2
05-054-00	intervention	index_arm_1	tab6	09:50:00	2	1	03:40:00	1	5	54	1	1	1	1	1	0	0	1	1	5	9	2014	0	0	0	0	0	1	OF	2022-06-01	1	03:41:00	obsi.file@kncvtbc.org	2022-06-01	09:52:00	1	2022-09-02	1							1		2	21:18:00	2
05-054-01	intervention	child_arm_1	tab6
05-054-02	intervention	child_arm_1	tab6
05-054-03	intervention	child_arm_1	tab6
05-055-00	intervention	index_arm_1	tab6	09:53:00	2	1		1	5	55	2	0	0	1		0	0	0	0				0	0	0	0	0	1	OF	2022-06-01	1		obsi.file@kncvtbc.org	2022-06-01	09:55:00	1	2022-09-02	1							1		2
05-056-00	intervention	index_arm_1	tab6		2	2	10:10:00	1	5	56	2	0	1	1		0	0	0	0				0	0	0	0	0	1	OF	2022-06-06	2	10:12:00	obsi.file@kncvtbc.org	2022-06-06		1	2022-09-02	2	1	1	0		0		1		2
05-057-00	intervention	index_arm_1	tab6	08:09:00	2	2	10:13:00	1	5	57	2	0	0	1		0	0	0	0				0	0	0	0	0	1	OF	2022-06-06	2	10:14:00	obsi.file@kncvtbc.org	2022-06-07	08:12:00	1	2022-09-02	2	1	1	0		0		1		2
05-058-00	intervention	index_arm_1	tab6	08:14:00	2	2	11:15:00	1	5	58	2	0	1	1		0	0	0	0				0	0	0	0	0	1	OF	2022-06-09	2	11:17:00	obsi.file@kncvtbc.org	2022-06-11	08:16:00	1	2022-09-02	2	1	1	0		0		1		2
05-059-00	intervention	index_arm_1	tab6	08:17:00	2	2	11:18:00	1	5	59	2	0	1	1		0	0	0	0				0	0	0	0	0	1	OF	2022-06-14	2	11:19:00	obsi.file@kncvtbc.org	2022-06-14	08:20:00	1	2022-09-02	1							1		2
05-060-00	intervention	index_arm_1	tab6	21:26:00	2	1	03:00:00	1	5	60	2	0	1	0		0	0	0	0				0	0	0	0	0	1	OF	2022-07-22	1	03:02:00	obsi.file@kncvtbc.org	2022-08-24	21:28:00	1	2022-09-02	1							1		2
05-061-00	intervention	index_arm_1	tab6	21:29:00	2	1	03:02:00	1	5	61	2	0	1	1		0	0	0	0				0	0	0	0	0	1	OF	2022-07-23	1	03:03:00	obsi.file@kncvtbc.org	2022-08-24	21:30:00	1	2022-09-02	1							1		2
05-062-00	intervention	index_arm_1	tab6	08:46:00	2	2	07:30:00	1	5	62	2	0	1	1		0	0	0	0				0	0	0	0	0	1	OF	2022-11-25	2	07:31:00	obsi.file@kncvtbc.org	2022-11-26	08:48:00	1	2022-11-30	1							1		2
05-063-00	intervention	index_arm_1	tab6	08:40:00	2	2	07:50:00	1	5	63	1	1	1	1	1	0	0	1	1	25	12	2014	0	0	0	0	0	1	OF	2022-11-25	2	07:51:00	obsi.file@kncvtbc.org	2022-11-26	08:41:00	1	2022-11-30	1							1		2	08:41:00	2
05-063-01	intervention	child_arm_1	tab6
05-063-02	intervention	child_arm_1	tab6
05-063-03	intervention	child_arm_1	tab6
05-063-04	intervention	child_arm_1	tab6
05-063-05	intervention	child_arm_1	tab6
06-000-00	intervention	clinic_arm_1	tab3
06-001-00	intervention	index_arm_1	tab3		2	2	03:15:00	1	6	1	1	1	1	1	1	0	0	1	1	11	1	2014	0	0	0	0	0	1	DA	2021-12-15	2	03:20:00	dawud.aman@kncvtbc.org	2022-02-02		1	2022-05-27	1							1		2	11:51:00	2
06-001-01	intervention	child_arm_1	tab3
06-001-02	intervention	child_arm_1	tab3
06-002-00	intervention	index_arm_1	tab3	16:39:00	2	1	10:00:00	1	6	2	2	0	0	1		0	0	0	0				0	0	0	0	0	1	DA	2022-03-14	2	10:03:00	dawud.aman@kncvtbc.org	2022-05-13	16:40:00	1	2022-09-05	2	0		1	1	0		1		2
06-003-00	intervention	index_arm_1	tab3	16:41:00	2	1	10:10:00	1	6	3	2	0	1	1		0	0	0	0				0	0	0	0	0	1	DA	2022-03-14	1	10:13:00	dawud.aman@kncvtbc.org	2022-05-13	16:42:00	1	2022-09-05	2	0		1	1	0		1		2
06-004-00	intervention	index_arm_1	tab3	11:57:00	2	2	04:20:00	1	6	4	1	1	1	1	1	0	0	1	1	26	1	2014	0	0	0	0	0	1	DA	2021-12-29	2	04:24:00	dawud.aman@kncvtbc.org	2022-02-02	11:59:00	1	2022-05-27	1							1		2	11:59:00	2
06-004-01	intervention	child_arm_1	tab3
06-004-02	intervention	child_arm_1	tab3
06-004-03	intervention	child_arm_1	tab3
06-004-04	intervention	child_arm_1	tab3
06-005-00	intervention	index_arm_1	tab3	12:06:00	2	1	09:10:00	1	6	5	1	1	1	1	1	0	0	1	1	4	2	2014	0	0	0	0	0	1	DA	2021-12-29	1	09:15:00	dawud.aman@kncvtbc.org	2022-02-02	12:09:00	1	2022-05-27	1							1		2	12:09:00	2
06-005-01	intervention	child_arm_1	tab3
06-005-02	intervention	child_arm_1	tab3
06-005-03	intervention	child_arm_1	tab3
06-005-04	intervention	child_arm_1	tab3
06-005-05	intervention	child_arm_1	tab3
06-005-06	intervention	child_arm_1	tab3
06-006-00	intervention	index_arm_1	tab3	16:37:00	2	2	05:20:00	1	6	6	2	0	0	1		0	0	0	0				0	0	0	0	0	1	DA	2022-03-14	2	05:23:00	dawud.aman@kncvtbc.org	2022-05-13	16:38:00	1	2022-09-05	2	0		1	1	0		1		2
06-007-00	intervention	index_arm_1	tab3	12:15:00	2	1	10:00:00	1	6	7	1	1	1	1	1	0	0	1	1	30	2	2014	0	0	0	0	0	1	DA	2022-01-04	1	10:04:00	dawud.aman@kncvtbc.org	2022-02-02	12:16:00	1	2022-05-27	1							1		2	12:22:00	2
06-008-00	intervention	index_arm_1	tab3	16:32:00	2	2	05:10:00	1	6	8	2	0	0	0		0	0	0	0				0	0	0	0	0	1	DA	2022-03-14	2	05:12:00	dawud.aman@kncvtbc.org	2022-05-13	16:33:00	1	2022-09-05	1							1		2
06-009-00	intervention	index_arm_1	tab3	16:34:00	2	2	05:15:00	1	6	9	2	1	0	1		0	0	0	0				0	0	0	0	0	1	DA	2022-03-14	2	05:17:00	dawud.aman@kncvtbc.org	2022-05-13	16:35:00	1	2022-09-05	1							1		2
06-010-00	intervention	index_arm_1	tab3	13:31:00	2	2	05:00:00	1	6	10	2	1	0	1		0	0	0	0				0	0	0	0	0	1	DA	2022-03-14	2	05:03:00	dawud.aman@kncvtbc.org	2022-05-13	13:32:00	1	2022-09-05	1							1		2
06-011-00	intervention	index_arm_1	tab3	16:29:00	2	2	04:57:00	1	6	11	2	0	0	1		0	0	0	0				0	0	0	0	0	1	DA	2022-03-14	2	04:58:00	dawud.aman@kncvtbc.org	2022-05-13	16:31:00	1	2022-09-05	1							1		2
06-012-00	intervention	index_arm_1	tab3	19:40:00	2	1	10:00:00	1	6	12	2	1	1	1	0	0	0	0	0				1	0	0	0	0	0	DA	2022-03-15	1	10:03:00	dawud.aman@kncvtbc.org	2022-08-26	19:41:00	1	2022-09-05	1							1		2
06-013-00	intervention	index_arm_1	tab3	16:43:00	2	1	10:15:00	1	6	13	2	0	1	1		0	0	0	0				0	0	0	0	0	1	DA	2022-03-14	1	10:17:00	dawud.aman@kncvtbc.org	2022-05-13	16:44:00	1	2022-09-05	1							1		2
06-014-00	intervention	index_arm_1	tab3	16:45:00	2	1	10:20:00	1	6	14	2	0	1	1		0	0	0	0				1	0	0	0	0	1	DA	2022-03-14	1	10:24:00	dawud.aman@kncvtbc.org	2022-05-13	16:46:00	1	2022-09-05	1							1		2
06-015-00	intervention	index_arm_1	tab3	13:36:00	2	1	09:00:00	1	6	15	2	0	1	1		0	0	0	0				0	0	0	0	0	1	DA	2022-05-12	1	09:02:00	dawud.aman@kncvtbc.org	2022-05-12	13:38:00	1	2022-09-05	1							1		2
06-016-00	intervention	index_arm_1	tab3	13:38:00	2	1	09:04:00	1	6	16	2	1	1	0		0	0	0	0				0	0	0	0	0	1	DA	2022-05-12	1	09:06:00	dawud.aman@kncvtbc.org	2022-05-12	13:40:00	1	2022-09-05	1							1		2
06-017-00	intervention	index_arm_1	tab3	13:41:00	2	1	09:10:00	1	6	17	2	0	1	1		0	0	0	0				0	0	0	0	0	1	DA	2022-05-12	1	09:12:00	dawud.aman@kncvtbc.org	2022-05-12	13:42:00	1	2022-09-05	1							1		2
06-018-00	intervention	index_arm_1	tab3	13:43:00	2	1	09:20:00	1	6	18	2	0	1	1		0	0	0	0				0	0	0	0	0	1	DA	2022-05-12	1	09:22:00	dawud.aman@kncvtbc.org	2022-05-12	13:44:00	1	2022-09-05	1							1		2
06-019-00	intervention	index_arm_1	tab3	13:45:00	2	1	09:26:00	1	6	19	2	0	1	1		0	0	0	0				0	0	0	0	0	1	DA	2022-05-12	1	09:27:00	dawud.aman@kncvtbc.org	2022-05-12	13:46:00	1	2022-09-05	1							1		2
06-020-00	intervention	index_arm_1	tab3	11:00:00	2	1	11:00:00	1	6	20	2	0	1	1		0	0	1	1	13	8	2014	0	0	0	0	0	1	DA	2022-06-15	1	11:01:00	dawud.aman@kncvtbc.org	2022-06-15	11:01:00	1	2022-09-05	2	1	2	1	3	0		1		2	15:29:00	2
06-021-00	intervention	index_arm_1	tab3	15:11:00	2	1	09:30:00	1	6	21	2	1	1	0		0	0	0	0				0	0	0	0	0	1	DA	2022-07-12	1	09:34:00	dawud.aman@kncvtbc.org	2022-08-26	15:13:00	1	2022-09-05	1							1		2
06-022-00	intervention	index_arm_1	tab3	15:15:00	2	1	09:34:00	1	6	22	2	0	1	1		0	0	0	0				0	0	0	0	0	1	DA	2022-08-10	1	09:48:00	dawud.aman@kncvtbc.org	2022-08-26	15:17:00	1	2022-09-05	2	1	2	0		0		1		2
06-023-00	intervention	index_arm_1	tab3	15:20:00	2	2	02:00:00	1	6	23	1	1	1	1	1	0	0	1	1	11	1	2014	0	0	0	0	0	1	DA	2022-08-24	2	02:03:00	dawud.aman@kncvtbc.org	2022-08-26	15:23:00	1	2022-09-05	1							1		2	15:23:00	2
06-023-01	intervention	child_arm_1	tab3
06-023-02	intervention	child_arm_1	tab3
06-024-00	intervention	index_arm_1	tab3	15:17:00	2	1	10:00:00	1	6	24	2	0	1	1		0	0	0	0				0	0	0	0	0	1	DA	2022-08-10	1	10:05:00	dawud.aman@kncvtbc.org	2022-08-26	15:19:00	1	2022-09-05	1							1		2
07-000-00	intervention	clinic_arm_1	tab2
07-001-00	intervention	index_arm_1	tab2	15:16:00	2	1	02:51:00	1	7	1	2	0	1	1		0	0	0	0				0	0	0	0	0	1	AY	2022-03-02	1	02:54:00	alwan.yusuf@kncvtbc.org	2022-04-15	15:19:00	1	2022-05-27	1							1		2
07-002-00	intervention	index_arm_1	tab2	10:50:00	2	1	08:19:00	1	7	2	1	1	1	1	1	0	0	1	1	5	4	2014	0	0	0	0	0	1	AY	2022-01-18	1	08:21:00	AY	2022-02-03	10:53:00	1	2022-04-26	1							1		2	10:53:00	2
07-003-00	intervention	index_arm_1	tab2	11:02:00	2	1	08:30:00	1	7	3	1	1	1	1	1	0	0	1	1	11	4	2014	0	0	0	0	0	1	AY	2022-01-18	1	08:32:00	AY	2022-02-03	11:04:00	1	2022-04-26	1							1		2	11:04:00	2
07-003-01	intervention	child_arm_1	tab2
07-003-02	intervention	child_arm_1	tab2
07-003-03	intervention	child_arm_1	tab2
07-003-04	intervention	child_arm_1	tab2
07-004-00	intervention	index_arm_1	tab2	11:11:00	2	2	02:49:00	1	7	4	1	1	1	1	1	0	0	1	1	10	5	2014	0	0	0	0	0	1	AY	2022-02-02	2	02:50:00	AY	2022-02-03	11:14:00	1	2022-04-26	2	1	2	0		0		1		2	11:15:00	2
07-004-01	intervention	child_arm_1	tab2
07-004-02	intervention	child_arm_1	tab2
07-004-03	intervention	child_arm_1	tab2
07-004-04	intervention	child_arm_1	tab2
07-004-05	intervention	child_arm_1	tab2
07-004-06	intervention	child_arm_1	tab2
07-004-07	intervention	child_arm_1	tab2
07-004-08	intervention	child_arm_1	tab2
07-004-09	intervention	child_arm_1	tab2
07-004-10	intervention	child_arm_1	tab2
07-004-11	intervention	child_arm_1	tab2
07-005-00	intervention	index_arm_1	tab2	11:24:00	2	2	02:56:00	1	7	5	1	1	1	1	1	0	0	1	1	10	5	2014	0	0	0	0	0	1	AY	2022-02-02	2	02:57:00	AY	2022-02-03	11:26:00	1	2022-04-26	2	1	2	0		0		1		2	11:26:00	2
07-006-00	intervention	index_arm_1	tab2	14:03:00	2	1	09:31:00	1	7	6	1	1	1	1	1	0	0	1	1	4	6	2014	0	0	0	0	0	1	AY	2022-04-16	1	09:33:00	alwan.yusuf@kncvtbc.org	2022-05-18	14:05:00	1	2022-08-30	2	1	1	0		0		1		2	14:05:00	2
07-006-01	intervention	child_arm_1	tab2
07-006-02	intervention	child_arm_1	tab2
07-006-03	intervention	child_arm_1	tab2
07-006-04	intervention	child_arm_1	tab2
07-006-05	intervention	child_arm_1	tab2
07-007-00	intervention	index_arm_1	tab2	13:54:00	2	1	09:42:00	1	7	7	1	1	1	1	1	0	0	1	1	16	6	2014	0	0	0	0	0	1	AY	2022-04-16	1	09:44:00	alwan.yusuf@kncvtbc.org	2022-05-18	13:56:00	1	2022-08-30	1							1		2	13:56:00	2
07-007-01	intervention	child_arm_1	tab2
07-007-02	intervention	child_arm_1	tab2
07-007-03	intervention	child_arm_1	tab2
07-008-00	intervention	index_arm_1	tab2	21:01:00	2	2	03:01:00	1	7	8	2	0	1	1		0	0	0	0				0	0	0	0	0	1	AY	2022-05-26	2	03:02:00	alwan.yusuf@kncvtbc.org	2022-05-26	21:02:00	1	2022-11-17	1							1		2
07-009-00	intervention	index_arm_1	tab2	20:03:00	2	1	04:03:00	1	7	9	2	0	0	1		0	0	0	0				0	0	0	0	0	1	AY	2022-08-19	1	04:04:00	alwan.yusuf@kncvtbc.org	2022-09-25	20:04:00	1	2022-11-17	1							1		2
08-000-00	intervention	clinic_arm_1	tab1
08-001-00	intervention	index_arm_1	tab1	21:02:00	2	1	03:00:00	1	8	1	2	1	0	1		0	0	0	0				0	0	0	0	0	1	AB	2021-09-09	1	03:26:00	aguma.bijiga@kncvtbc.org	2022-03-16	21:10:00	1	2022-04-15	2	1	1	0		0		1		2
08-002-00	intervention	index_arm_1	tab1	21:16:00	2	1	09:11:00	1	8	2	1	1	1	1	1	0	0	1	1	6	1	2014	0	0	0	0	0	1	AB	2021-09-10	1	09:13:00	aguma.bijiga@kncvtbc.org	2022-03-16	21:19:00	1	2022-04-15	2	1	1	1	1	0		1		2	21:21:00	2
08-003-00	intervention	index_arm_1	tab1	02:43:00	2	1	09:23:00	1	8	3	1	1	1	1	1	0	0	1	1	26	1	2014	0	0	0	0	0	1	AB	2022-01-10	1	09:23:00	aguma.bijiga@kncvtbc.org	2022-03-17	02:46:00	1	2022-04-15	2	0		1	1	0		1		2	02:46:00	2
08-003-01	intervention	child_arm_1	tab1
08-003-02	intervention	child_arm_1	tab1
08-003-03	intervention	child_arm_1	tab1
08-004-00	intervention	index_arm_1	tab1	03:01:00	2	1	10:02:00	1	8	4	2	1	1	0		0	0	0	0				0	0	0	0	0	1	AB	2022-01-10	1	10:03:00	aguma.bijiga@kncvtbc.org	2022-03-17	03:04:00	1	2022-04-15	2	1	1	0		0		1		2
08-005-00	intervention	index_arm_1	tab1	03:05:00	2	1	12:00:00	1	8	5	2	1	0	1		0	0	0	0				0	0	0	0	0	1	AB	2022-02-04	2	12:01:00	aguma.bijiga@kncvtbc.org	2022-03-17	03:08:00	1	2022-04-15	2	0		1	1	0		1		2
08-006-00	intervention	index_arm_1	tab1	03:09:00	2	2	01:45:00	1	8	6	2	1	1	0		0	0	0	0				0	0	0	0	0	1	AB	2022-02-04	2	01:46:00	aguma.bijiga@kncvtbc.org	2022-03-17	03:12:00	1	2022-04-15	2	1	1	0		0		1		2
08-007-00	intervention	index_arm_1	tab1	03:13:00	2	2	01:48:00	1	8	7	1	1	1	1	1	0	0	1	1	26	2	2014	0	0	0	0	0	1	AB	2022-02-04	2	01:49:00	aguma.bijiga@kncvtbc.org	2022-03-17	03:16:00	1	2022-04-15	1							1		2	03:16:00	2
08-008-00	intervention	index_arm_1	tab1	03:37:00	2	2	01:52:00	1	8	8	2	0	1	1		0	0	0	0				0	0	0	0	0	1	AB	2022-02-04	2	01:52:00	aguma.bijiga@kncvtbc.org	2022-03-17	03:39:00	1	2022-04-15	1							1		2
08-009-00	intervention	index_arm_1	tab1	03:40:00	2	1	02:59:00	1	8	9	1	1	1	1	1	0	0	1	1	30	2	2014	0	0	0	0	0	1	AB	2022-02-05	1	03:00:00	aguma.bijiga@kncvtbc.org	2022-03-17	03:42:00	1	2022-04-15	1							1		2	03:43:00	2
08-009-01	intervention	child_arm_1	tab1
08-009-02	intervention	child_arm_1	tab1
08-009-03	intervention	child_arm_1	tab1
08-009-04	intervention	child_arm_1	tab1
08-009-05	intervention	child_arm_1	tab1
08-009-06	intervention	child_arm_1	tab1
08-009-07	intervention	child_arm_1	tab1
08-010-00	intervention	index_arm_1	tab1	03:49:00	2	1	03:30:00	1	8	10	1	1	1	1	1	0	0	1	1	1	3	2014	0	0	0	0	0	1	AB	2022-02-05	1	03:31:00	aguma.bijiga@kncvtbc.org	2022-03-17	03:53:00	1	2022-04-15	2	0		1	1	0		1		2	03:54:00	2
08-011-00	intervention	index_arm_1	tab1	12:04:00	2	1	03:34:00	1	8	11	1	1	1	1	1	0	0	1	1	6	3	2014	0	0	0	0	0	1	AB	2022-02-05	1	03:35:00	aguma.bijiga@kncvtbc.org	2022-03-17	12:07:00	1	2022-04-15	1							1		2	12:08:00	2
08-012-00	intervention	index_arm_1	tab1	12:23:00	2	1	03:42:00	1	8	12	1	1	1	1	1	0	0	1	1	8	4	2014	0	0	0	0	0	1	AB	2022-02-05	1	03:43:00	aguma.bijiga@kncvtbc.org	2022-03-17	12:25:00	1	2022-04-15	1							1		2	12:27:00	2
08-013-00	intervention	index_arm_1	tab1	12:37:00	2	1	10:45:00	1	8	13	1	1	1	1	1	0	0	1	1	20	4	2014	0	0	0	0	0	1	AB	2022-03-17	1	10:46:00	aguma.bijiga@kncvtbc.org	2022-03-17	12:40:00	1	2022-04-15	2	1	4	0		0		1		2	12:40:00	2
08-014-00	intervention	index_arm_1	tab1	11:47:00	2	1	11:40:00	1	8	8	1	1	1	1	1	0	0	1	1	10	5	2014	0	0	0	0	0	1	AB	2022-03-17	1	11:41:00	aguma.bijiga@kncvtbc.org	2022-11-20	11:49:00	1	2022-11-24	1							1		2	11:49:00	2
08-015-00	intervention	index_arm_1	tab1	11:54:00	2	1	04:38:00	1	8	15	2	0	1	1	1	0	0	0	0				0	0	0	0	0	1	AB	2022-07-09	1	04:39:00	aguma.bijiga@kncvtbc.org	2022-11-20	11:56:00	1	2022-11-24	1							1		2
08-016-00	intervention	index_arm_1	tab1	11:57:00	2	1	02:42:00	1	8	16	1	1	1	1	1	0	0	1	1	7	6	2014	0	0	0	0	0	1	AB	2022-07-09	1	02:44:00	aguma.bijiga@kncvtbc.org	2022-11-20	11:59:00	1	2022-11-24	1							1		2	11:59:00	2
08-016-01	intervention	child_arm_1	tab1
08-016-02	intervention	child_arm_1	tab1
08-016-03	intervention	child_arm_1	tab1
08-017-00	intervention	index_arm_1	tab1	12:05:00	2	1	02:59:00	1	8	17	1	1	1	1	1	0	0	1	1	15	6	2014	0	0	0	0	0	1	AB	2022-07-09	1	03:02:00	aguma.bijiga@kncvtbc.org	2022-11-20	12:07:00	1	2022-11-24	1							1		2	12:07:00	2
08-018-00	intervention	index_arm_1	tab1	12:18:00	2	1	03:00:00	1	8	18	2	0	1	1	1	0	0	0	0				0	0	0	0	0	1	AB	2022-07-10	1	03:00:00	aguma.bijiga@kncvtbc.org	2022-11-20	12:19:00	1	2022-11-24	1							1		2
08-019-00	intervention	index_arm_1	tab1	12:20:00	2	1	03:20:00	1	8	19	2	1	0	1		0	0	0	0				0	0	0	0	0	1	AB	2022-07-10	1	03:21:00	aguma.bijiga@kncvtbc.org	2022-11-20	12:22:00	1	2022-11-24	1							1		2
08-020-00	intervention	index_arm_1	tab1	12:23:00	2	1	03:40:00	1	8	20	2	0	1	1		0	0	0	0				0	0	0	0	0	1	AB	2022-07-10	1	03:42:00	aguma.bijiga@kncvtbc.org	2022-11-20	12:24:00	1	2022-11-24	1							1		2
08-021-00	intervention	index_arm_1	tab1	12:27:00	2	1	03:45:00	1	8	21	1	1	1	1	1	0	0	1	1	7	6	2014	0	0	0	0	0	1	AB	2022-07-10	1	03:47:00	aguma.bijiga@kncvtbc.org	2022-11-20	12:28:00	1	2022-11-24	1							1		2	12:29:00	2
08-021-01	intervention	child_arm_1	tab1
08-021-02	intervention	child_arm_1	tab1
08-021-03	intervention	child_arm_1	tab1
08-022-00	intervention	index_arm_1	tab1	21:29:00	2	1	04:00:00	1	8	22	1	1	1	1	1	0	0	1	1	29	6	2014	0	0	0	0	0	1	AB	2022-07-10	1	04:02:00	aguma.bijiga@kncvtbc.org	2022-11-21	21:32:00	1	2022-11-24	1							1		2	21:33:00	2
08-023-00	intervention	index_arm_1	tab1	21:41:00	2	1	04:56:00	1	8	23	2	0	1	1		0	0	0	0				0	0	0	0	0	1	AB	2022-07-10	1	04:58:00	aguma.bijiga@kncvtbc.org	2022-11-21	21:43:00	1	2022-11-24	1							1		2
08-024-00	intervention	index_arm_1	tab1	21:45:00	2	1	03:00:00	1	8	24	2	0	1	1		0	0	0	0				0	0	0	0	0	1	AB	2022-07-12	1	03:03:00	aguma.bijiga@kncvtbc.org	2022-11-21	21:47:00	1	2022-11-24	1							1		2
08-025-00	intervention	index_arm_1	tab1	21:48:00	2	1	02:40:00	1	8	25	1	1	1	1	1	0	0	1	1	6	8	2014	0	0	0	0	0	1	AB	2022-07-16	1	02:43:00	aguma.bijiga@kncvtbc.org	2022-11-21	21:50:00	1	2022-11-24	1							1		2	21:51:00	2
08-026-00	intervention	index_arm_1	tab1	21:59:00	2	1	02:58:00	1	8	26	1	1	1	1	1	0	0	1	1	6	8	2014	0	0	0	0	0	1	AB	2022-07-16	1	02:59:00	aguma.bijiga@kncvtbc.org	2022-11-21	22:00:00	1	2022-11-24	1							1		2	22:01:00	2
08-027-00	intervention	index_arm_1	tab1	22:07:00	2	1	11:06:00	1	8	27	2	0	1	1		0	0	0	0				0	0	0	0	0	1	LB	2022-11-18	1	11:07:00	aguma.bijiga@kncvtbc.org	2022-11-21	22:09:00	1	2022-11-24	1							1		2
08-028-00	intervention	index_arm_1	tab1	22:10:00	2	1	09:09:00	1	8	28	2	0	1	1	1	0	0	0	0				0	0	0	0	0	1	LB	2022-11-20	1	09:10:00	aguma.bijiga@kncvtbc.org	2022-11-21	22:12:00	1	2022-11-24	1							1		2
08-029-00	intervention	index_arm_1	tab1	22:13:00	2	1	09:11:00	1	8	29	2	0	1	1		0	0	0	0				0	0	0	0	0	1	LB	2022-11-20	1	09:12:00	aguma.bijiga@kncvtbc.org	2022-11-21	22:14:00	1	2022-11-24	1							1		2
08-030-00	intervention	index_arm_1	tab1	22:17:00	2	1	09:13:00	1	8	30	2	0	0	1		0	0	0	0				0	0	0	0	0	1	LB	2022-11-20	1	09:14:00	aguma.bijiga@kncvtbc.org	2022-11-21	22:18:00	1	2022-11-24	1							1		2
08-031-00	intervention	index_arm_1	tab1	17:23:00	2	1	10:19:00	1	8	31	1	1	1	1	1	0	0	1	1	21	8	2014	0	0	0	0	0	1	LB	2022-11-20	1	10:20:00	aguma.bijiga@kncvtbc.org	2022-11-22	17:25:00	1	2022-11-24	1							1		2	17:25:00	2
08-032-00	intervention	index_arm_1	tab1	22:19:00	2	1	09:15:00	1	8	32	2	0	1	1	1	0	0	0	0				0	0	0	0	0	1	LB	2022-11-20	1	09:16:00	aguma.bijiga@kncvtbc.org	2022-11-21	22:20:00	1	2022-11-24	1							1		2
08-033-00	intervention	index_arm_1	tab1	22:21:00	2	1	09:17:00	1	8	33	2	0	1	1	1	0	0	0	0				0	0	0	0	0	1	LB	2022-11-20	1	09:18:00	aguma.bijiga@kncvtbc.org	2022-11-21	22:23:00	1	2022-11-24	1							1		2
09-000-00	intervention	clinic_arm_1	tab9
09-001-00	intervention	index_arm_1	tab9	16:51:00	2	2	02:07:00	1	9	1	2	0	0	1		0	0	0	0				0	0	0	0	0	1	LB	2022-05-11	2	02:10:00	lidetu.beyene@kncvtbc.org	2022-05-11	16:54:00	1	2022-05-27	1							1		2
09-002-00	intervention	index_arm_1	tab9	17:03:00	2	2	02:11:00	1	9	2	1	1	1	1	1	0	0	1	1	3	5	2014	0	0	0	0	0	1	LB	2022-05-11	2	02:12:00	lidetu.beyene@kncvtbc.org	2022-05-11	17:05:00	1	2022-05-27	1							1		2	17:06:00	2
09-002-01	intervention	child_arm_1	tab9
09-003-00	intervention	index_arm_1	tab9	20:08:00	2	2	02:21:00	1	9	3	1	1	1	1	1	0	0	1	1	24	5	2014	0	0	0	0	0	1	LB	2022-05-11	2	02:22:00	lidetu.beyene@kncvtbc.org	2022-05-11	20:11:00	1	2022-05-27	1							1		2	20:11:00	2
09-003-01	intervention	child_arm_1	tab9
09-003-02	intervention	child_arm_1	tab9
09-003-03	intervention	child_arm_1	tab9
09-004-00	intervention	index_arm_1	tab9	20:20:00	2	2	02:29:00	1	9	4	2	0	0	1		0	0	0	0				0	0	0	0	0	1	LB	2022-05-11	2	02:30:00	lidetu.beyene@kncvtbc.org	2022-05-11	20:23:00	1	2022-05-27	1							1		2
09-005-00	intervention	index_arm_1	tab9	20:24:00	2	2	02:30:00	1	9	5	2	0	0	1		0	0	0	0				0	0	0	0	0	1	LB	2022-05-11	2	02:32:00	lidetu.beyene@kncvtbc.org	2022-05-11	20:27:00	1	2022-05-27	1							1		2
09-006-00	intervention	index_arm_1	tab9	20:37:00	2	2	02:33:00	1	9	6	2	0	1	1		0	0	0	0				0	0	0	0	0	1	LB	2022-05-11	2	02:34:00	lidetu.beyene@kncvtbc.org	2022-05-11	20:39:00	1	2022-05-27	1							1		2
09-007-00	intervention	index_arm_1	tab9	20:41:00	2	2	02:34:00	1	9	7	2	0	1	1		0	0	0	0				0	0	0	0	0	1	LB	2022-05-11	2	02:35:00	lidetu.beyene@kncvtbc.org	2022-05-11	20:42:00	1	2022-05-27	1							1		2
09-008-00	intervention	index_arm_1	tab9	20:43:00	2	2	02:35:00	1	9	8	2	0	1	1		0	0	0	0				0	0	0	0	0	1	LB	2022-05-11	2	02:37:00	lidetu.beyene@kncvtbc.org	2022-05-11	20:45:00	1	2022-05-27	1							1		2
09-009-00	intervention	index_arm_1	tab9	20:47:00	2	2	02:38:00	1	9	9	2	0	1	1		0	0	0	0				0	0	0	0	0	1	LB	2022-05-11	2	02:38:00	lidetu.beyene@kncvtbc.org	2022-05-11	20:48:00	1	2022-05-27	1							1		2
09-010-00	intervention	index_arm_1	tab9	20:49:00	2	2	02:39:00	1	9	10	2	0	1	1		0	0	0	0				0	0	0	0	0	1	LB	2022-05-11	2	02:39:00	lidetu.beyene@kncvtbc.org	2022-05-11	20:51:00	1	2022-05-27	1							1		2
09-011-00	intervention	index_arm_1	tab9	20:54:00	2	2	02:40:00	1	9	11	2	0	1	1		0	0	0	0				0	0	0	0	0	1	LB	2022-05-11	2	02:40:00	lidetu.beyene@kncvtbc.org	2022-05-11	20:55:00	1	2022-05-27	1							1		2
09-012-00	intervention	index_arm_1	tab9	20:56:00	2	2	03:08:00	1	9	12	2	0	1	1		0	0	0	0				0	0	0	0	0	1	LB	2022-05-11	2	03:09:00	lidetu.beyene@kncvtbc.org	2022-05-11	20:58:00	1	2022-05-27	1							1		2
09-013-00	intervention	index_arm_1	tab9	20:59:00	2	2	03:10:00	1	9	13	2	0	0	1		0	0	0	0				0	0	0	0	0	1	LB	2022-05-11	2	03:10:00	lidetu.beyene@kncvtbc.org	2022-05-11	21:03:00	1	2022-05-27	1							1		2
09-014-00	intervention	index_arm_1	tab9	21:07:00	2	2	03:18:00	1	9	14	2	0	1	1		0	0	0	0				0	0	0	0	0	1	LB	2022-05-11	2	03:19:00	lidetu.beyene@kncvtbc.org	2022-05-11	21:09:00	1	2022-05-27	1							1		2
09-015-00	intervention	index_arm_1	tab9	21:12:00	2	2	03:21:00	1	9	15	2	0	1	1		0	0	0	0				0	0	0	0	0	1	LB	2022-05-11	2	03:22:00	lidetu.beyene@kncvtbc.org	2022-05-11	21:14:00	1	2022-05-27	1							1		2
09-016-00	intervention	index_arm_1	tab9	15:04:00	2	2	02:52:00	1	9	16	2	0	1	1		0	0	0	0				0	0	0	0	0	1	LB	2022-06-14	2	02:53:00	lidetu.beyene@kncvtbc.org	2022-06-14	15:07:00	1	2022-11-17	1							1		2
09-017-00	intervention	index_arm_1	tab9	17:11:00	2	1	08:35:00	1	9	17	1	1	1	1	1	0	0	1	1	29	9	2014	0	0	0	0	0	1	LB	2022-06-15	1	08:36:00	lidetu.beyene@kncvtbc.org	2022-06-15	17:13:00	1	2022-11-10	1							1		2	08:10:00	2
09-017-01	intervention	child_arm_1	tab9
09-017-02	intervention	child_arm_1	tab9
09-017-03	intervention	child_arm_1	tab9
09-018-00	intervention	index_arm_1	tab9	07:10:00	2	2	04:44:00	1	9	18	1	1	1	1	1	0	0	1	1	8	11	2014	0	0	0	0	0	1	LB	2022-07-18	2	04:45:00	lidetu.beyene@kncvtbc.org	2022-07-20	07:11:00	1	2022-11-10	1							1		2	08:27:00	2
09-018-01	intervention	child_arm_1	tab9
09-018-02	intervention	child_arm_1	tab9
09-018-03	intervention	child_arm_1	tab9
09-019-00	intervention	index_arm_1	tab9	07:14:00	2	2	04:45:00	1	9	19	2	0	1	1		0	0	0	0				0	0	0	0	0	1	LB	2022-07-18	2	04:46:00	lidetu.beyene@kncvtbc.org	2022-07-20	07:14:00	1	2022-11-17	1							1		2
09-020-00	intervention	index_arm_1	tab9	12:37:00	2	1	09:40:00	1	9	20	1	1	1	1	1	0	0	1	1	14	11	2014	0	0	0	0	0	1	LB	2022-07-28	1	09:40:00	lidetu.beyene@kncvtbc.org	2022-07-28	12:41:00	1	2022-11-10	1							1		2	08:41:00	2
09-021-00	intervention	index_arm_1	tab9	12:42:00	2	1	10:00:00	1	9	21	1	1	1	1	1	0	0	1	1	14	11	2014	0	0	0	0	0	1	LB	2022-07-28	1	10:01:00	lidetu.beyene@kncvtbc.org	2022-07-28	12:44:00	1	2022-11-10	1							1		2	08:49:00	2
09-022-00	intervention	index_arm_1	tab9	10:36:00	2	1	10:30:00	1	9	22	1	1	1	1	1	0	0	1	1	26	11	2014	0	0	0	0	0	1	LB	2022-08-08	1	10:31:00	lidetu.beyene@kncvtbc.org	2022-08-08	10:40:00	1	2022-11-10	1							1		2	09:07:00	2
09-023-00	intervention	index_arm_1	tab9	11:22:00	2	1		1	9	23	2	0	1	1		0	0	0	0				0	0	0	0	0	1	LB	2022-08-29	1		lidetu.beyene@kncvtbc.org	2022-08-29	11:26:00	1	2022-11-17	1							1		2
09-024-00	intervention	index_arm_1	tab9	11:26:00	2	1	11:23:00	1	9	24	1	1	1	1	1	0	0	1	1	19	12	2014	0	0	0	0	0	1	LB	2022-08-29	1	11:24:00	lidetu.beyene@kncvtbc.org	2022-08-29	11:28:00	1	2022-11-10	1							1		2	09:19:00	2
09-025-00	intervention	index_arm_1	tab9	14:03:00	2	1	10:39:00	1	9	25	1	1	1	1	1	0	0	1	1	11	1	2015	0	0	0	0	0	1	LB	2022-09-21	1	10:40:00	lidetu.beyene@kncvtbc.org	2022-09-21	14:12:00	1	2022-11-10	1							1		2	09:24:00	2
09-026-00	intervention	index_arm_1	tab9	14:14:00	2	1		1	9	26	1	1	1	1	1	0	0	1	1	11	1	2015	0	0	0	0	0	1	LB	2022-09-21	1		lidetu.beyene@kncvtbc.org	2022-09-21	14:16:00	1	2022-11-10	1							1		2	09:30:00	2
09-026-01	intervention	child_arm_1	tab9
09-027-00	intervention	index_arm_1	tab9	14:18:00	2	1	11:04:00	1	9	27	2	0	1	1		0	0	0	0				0	0	0	0	0	1	LB	2022-09-23	1	11:05:00	lidetu.beyene@kncvtbc.org	2022-09-23	14:20:00	1	2022-11-17	1							1		2
10-000-00	control	clinic_arm_1	tab8
10-001-00	control	index_arm_1	tab8	06:23:00	2	1	08:15:00	0	10	1	1	1	1	1	1	0	0	1	1	14	1	2014	0	0	0	0	0	1	WB	2022-03-18	1	08:17:00	wondosen.begashaw@kncvtbc.org	2022-04-15	06:26:00	1	2022-04-26	1							1		2	06:27:00	2
10-002-00	control	index_arm_1	tab8	06:42:00	2	1	08:30:00	0	10	2	1	1	1	1	1	0	0	1	1	21	1	2014	0	0	0	0	0	1	WB	2022-03-18	1	08:32:00	wondosen.begashaw@kncvtbc.org	2022-04-15	06:47:00	1	2022-04-26	1							1		2	06:47:00	2
10-003-00	control	index_arm_1	tab8	06:59:00	2	2	04:25:00	0	10	3	2	0	0	1		0	0	0	0				0	0	0	0	0	1	WB	2022-03-17	2	04:27:00	wondosen.begashaw@kncvtbc.org	2022-04-15	07:02:00	1	2022-04-26	1							1		2
10-004-00	control	index_arm_1	tab8	07:04:00	2	1	09:05:00	0	10	4	1	1	1	1	1	0	0	1	1	27	1	2014	0	0	0	0	0	1	WB	2022-03-18	1	09:07:00	wondosen.begashaw@kncvtbc.org	2022-04-15	07:07:00	1	2022-04-26	1							1		2	07:07:00	2
10-005-00	control	index_arm_1	tab8	07:14:00	2	1	09:20:00	0	10	5	1	1	1	1	1	0	0	1	1	10	2	2014	0	0	0	0	0	1	WB	2022-03-18	1	09:23:00	wondosen.begashaw@kncvtbc.org	2022-04-15	07:17:00	1	2022-04-26	1							1		2	07:17:00	2
10-006-00	control	index_arm_1	tab8	21:34:00	2	1	10:05:00	0	10	6	1	1	1	1		0	0	1	1	13	4	2014	0	0	0	0	0	1	WB	2022-02-15	1	10:07:00	wondosen.begashaw@kncvtbc.org	2022-05-20	21:42:00	1	2022-05-26	1							1		2	21:50:00	2
10-007-00	control	index_arm_1	tab8	02:31:00	2	1	11:07:00	0	10	7	2	0	1	1		0	0	0	0				0	0	0	0	0	1	WB	2022-05-20	1	11:09:00	wondosen.begashaw@kncvtbc.org	2022-05-21	02:33:00	1	2022-05-26	1							1		2
10-008-00	control	index_arm_1	tab8	22:24:00	2	1	11:00:00	0	10	8	1	1	1	1		0	0	1	1	17	5	2014	0	0	0	0	0	1	WB	2022-05-13	1	11:04:00	wondosen.begashaw@kncvtbc.org	2022-05-20	22:27:00	1	2022-05-26	1							1		2	22:28:00	2
10-009-00	control	index_arm_1	tab8	00:06:00	2	1	11:14:00	0	10	9	1	1	1	1		0	0	1	1	26	5	2014	0	0	0	0	0	1	WB	2022-05-13	1	11:16:00	wondosen.begashaw@kncvtbc.org	2022-05-21	00:08:00	1	2022-05-26	1							1		2	00:14:00	2
10-009-01	control	child_arm_1	tab8
10-010-00	control	index_arm_1	tab8	01:13:00	2	2	02:50:00	0	10	10	1	1	1	1		0	0	1	1	30	5	2014	0	0	0	0	0	1	WB	2022-05-15	2	02:55:00	wondosen.begashaw@kncvtbc.org	2022-05-21	01:16:00	1	2022-05-26	1							1		2	01:16:00	2
10-010-01	control	child_arm_1	tab8
10-010-02	control	child_arm_1	tab8
10-010-03	control	child_arm_1	tab8
10-010-04	control	child_arm_1	tab8
10-010-05	control	child_arm_1	tab8
10-011-00	control	index_arm_1	tab8	02:35:00	2	1	11:10:00	0	10	11	2	0	1	1		0	0	0	0				0	0	0	0	0	1	WB	2022-05-20	1	11:12:00	wondosen.begashaw@kncvtbc.org	2022-05-21	02:35:00	1	2022-05-26	1							1		2
10-012-00	control	index_arm_1	tab8	01:24:00	2	1	08:30:00	0	10	12	1	1	1	1		0	0	1	1	16	7	2014	0	0	0	0	0	1	WB	2022-05-20	1	08:33:00	wondosen.begashaw@kncvtbc.org	2022-05-21	01:26:00	1	2022-05-26	1							1		2	01:26:00	2
10-012-01	control	child_arm_1	tab8
10-013-00	control	index_arm_1	tab8	02:36:00	2	1	11:13:00	0	10	13	2	1	0	0		0	0	0	0				0	0	0	0	0	1	WB	2022-05-20	1	11:16:00	wondosen.begashaw@kncvtbc.org	2022-05-21	02:37:00	1	2022-05-26	1							1		2
10-014-00	control	index_arm_1	tab8	02:38:00	2	1	11:17:00	0	10	14	2	0	0	0		0	0	0	0				0	0	0	0	0	1	WB	2022-05-20	1	11:17:00	wondosen.begashaw@kncvtbc.org	2022-05-21	02:40:00	1	2022-05-26	1							1		2
10-015-00	control	index_arm_1	tab8	01:34:00	2	1	08:43:00	0	10	15	1	1	1	1		0	0	1	1	3	8	2014	0	0	0	0	0	1	WB	2022-05-27	1	08:50:00	wondosen.begashaw@kncvtbc.org	2022-05-21	01:36:00	1	2022-05-26	1							1		2	01:37:00	2
10-015-01	control	child_arm_1	tab8
10-016-00	control	index_arm_1	tab8	01:43:00	2	1	09:05:00	0	10	16	1	1	1	1		0	0	1	1	11	8	2014	0	0	0	0	0	1	WB	2022-05-20	1	09:09:00	wondosen.begashaw@kncvtbc.org	2022-05-21	01:45:00	1	2022-05-26	1							1		2	01:45:00	2
10-016-01	control	child_arm_1	tab8
10-017-00	control	index_arm_1	tab8	01:52:00	2	1	09:22:00	0	10	17	1	1	1	1		0	0	1	1	17	8	2014	0	0	0	0	0	1	WB	2022-05-20	1	09:24:00	wondosen.begashaw@kncvtbc.org	2022-05-21	01:55:00	1	2022-05-26	1							1		2	01:55:00	2
10-018-00	control	index_arm_1	tab8	02:41:00	2	1	11:18:00	0	10	18	2	0	1	0		0	0	0	0				0	0	0	0	0	1	WB	2022-05-20	1	11:20:00	wondosen.begashaw@kncvtbc.org	2022-05-21	02:43:00	1	2022-05-26	1							1		2
10-019-00	control	index_arm_1	tab8	02:43:00	2	1	11:19:00	0	10	19	2	1	1	0		0	0	0	0				0	0	0	0	0	1	WB	2022-05-20	1	11:22:00	wondosen.begashaw@kncvtbc.org	2022-05-21	02:45:00	1	2022-05-26	1							1		2
10-020-00	control	index_arm_1	tab8	02:46:00	2	1	11:22:00	0	10	20	2	0	1	1		0	0	0	0				0	0	0	0	0	1	WB	2022-05-20	1	11:23:00	wondosen.begashaw@kncvtbc.org	2022-05-21	02:47:00	1	2022-05-26	1							1		2
10-021-00	control	index_arm_1	tab8	08:25:00	2	2	08:26:00	0	10	21	2	1	1	0	0	0	0	0	0				0	0	0	0	0	1	NT	2022-10-28	2	08:27:00	wondosen.begashaw@kncvtbc.org	2022-10-29	08:27:00	1	2022-12-22	1							1		2
10-022-00	control	index_arm_1	tab8	08:29:00	2	2	08:29:00	0	10	22	2	0	1	1	0	0	0	0	0				0	0	0	0	0	1	NT	2022-10-28	2	08:32:00	wondosen.begashaw@kncvtbc.org	2022-10-29	08:32:00	1	2022-12-22	1							1		2
10-023-00	control	index_arm_1	tab8	08:33:00	2	2	08:34:00	0	10	23	2	1	0	0		0	0	0	0				0	0	0	0	0	1	NT	2022-10-28	2	08:35:00	wondosen.begashaw@kncvtbc.org	2022-10-29	08:35:00	1	2022-12-22	1							1		2
10-024-00	control	index_arm_1	tab8	08:36:00	2	2	08:37:00	0	10	24	2	0	0	1		0	0	0	0				0	0	0	0	0	1	NT	2022-10-28	2	08:38:00	wondosen.begashaw@kncvtbc.org	2022-10-29	08:38:00	1	2022-12-22	1							1		2
10-025-00	control	index_arm_1	tab8	08:39:00	2	2	08:39:00	0	10	25	2	0	0	1		0	0	0	0				0	0	0	0	0	1	NT	2022-10-28	2	08:40:00	wondosen.begashaw@kncvtbc.org	2022-10-29	08:40:00	1	2022-12-22	1							1		2
11-000-00	control	clinic_arm_1	tab5
11-001-00	control	index_arm_1	tab5	12:00:00	2	1	09:10:00	0	11	1	1	1	1	1		0	0	1	1	6	1	2014	0	0	0	0	0	1	NT	2021-10-15	1	09:13:00	negeho.tesfaye@kncvtbc.org	2022-05-13	12:11:00	1	2022-05-26	1							1		2	12:11:00	2
11-002-00	control	index_arm_1	tab5	12:37:00	2	1	09:29:00	0	11	2	1	1	1	1		0	0	1	1	7	1	2014	0	0	0	0	0	1	NT	2021-10-15	1	09:31:00	negeho.tesfaye@kncvtbc.org	2022-05-13	12:40:00	1	2022-05-26	1							1		2	12:40:00	2
11-002-01	control	child_arm_1	tab5
11-002-02	control	child_arm_1	tab5
11-003-00	control	index_arm_1	tab5	13:04:00	2	1	09:37:00	0	11	3	2	0	1	1		0	0	0	0				0	0	0	0	0	1	NT	2021-10-15	1	09:40:00	negeho.tesfaye@kncvtbc.org	2022-05-13	13:06:00	1	2022-05-26	1							1		2
11-004-00	control	index_arm_1	tab5	13:07:00	2	1	09:48:00	0	11	4	2	0	0	1		0	0	0	0				0	0	0	0	0	1	NT	2021-10-15	1	09:49:00	negeho.tesfaye@kncvtbc.org	2022-05-13	13:15:00	1	2022-05-26	1							1		2
11-005-00	control	index_arm_1	tab5	13:17:00	2	1		0	11	5	1	1	1	1		0	0	1	1	21	1	2014	0	0	0	0	0	1	NT	2021-10-15	1		negeho.tesfaye@kncvtbc.org	2022-05-13	13:19:00	1	2022-05-26	1							1		2	13:20:00	2
11-006-00	control	index_arm_1	tab5	16:13:00	2	1	12:00:00	0	11	6	1	1	1	1		0	0	1	1	26	1	2014	0	0	0	0	0	1	NT	2022-02-22	1	12:03:00	negeho.tesfaye@kncvtbc.org	2022-05-13	16:15:00			2	1	1	0		0		1		2	16:16:00	2
11-006-01	control	child_arm_1	tab5
11-007-00	control	index_arm_1	tab5	16:22:00	2	2	10:00:00	0	11	7	1	1	1	1		0	0	1	1	28	1	2014	0	0	0	0	0	1	NT	2022-03-04	2	10:03:00	negeho.tesfaye@kncvtbc.org	2022-05-13	16:23:00	1	2022-05-26	1							1		2	16:23:00	2
11-007-01	control	child_arm_1	tab5
11-007-02	control	child_arm_1	tab5
11-007-03	control	child_arm_1	tab5
11-008-00	control	index_arm_1	tab5	16:29:00	2	2	05:10:00	0	11	8	1	1	1	1		0	0	1	1	2	2	2014	0	0	0	0	0	1	NT	2022-03-14	2	05:12:00	negeho.tesfaye@kncvtbc.org	2022-05-13	16:31:00	1	2022-05-26	1							1		2	16:31:00	2
11-008-01	control	child_arm_1	tab5
11-009-00	control	index_arm_1	tab5	16:40:00	2	2	05:30:00	0	11	9	1	1	1	1		0	0	1	1	3	2	2014	0	0	0	0	0	1	NT	2022-03-14	1	05:32:00	negeho.tesfaye@kncvtbc.org	2022-05-13	16:48:00	1	2022-05-26	1							1		2	16:48:00	2
11-010-00	control	index_arm_1	tab5	16:59:00	2	2	05:45:00	0	11	10	1	1	1	1		0	0	1	1	3	2	2014	0	0	0	0	0	1	NT	2022-03-14	2	05:48:00	negeho.tesfaye@kncvtbc.org	2022-05-13	17:00:00	1	2022-05-26	1							1		2	17:00:00	2
11-011-00	control	index_arm_1	tab5	19:19:00	2	2	06:00:00	0	11	11	2	0	1	1		0	0	0	0				0	0	0	0	0	1	NT	2022-03-14	2	06:02:00	negeho.tesfaye@kncvtbc.org	2022-05-13	19:22:00	1	2022-05-26	1							1		2
11-012-00	control	index_arm_1	tab5	19:23:00	2	2	06:04:00	0	11	12	1	1	1	1		0	0	1	1	17	2	2014	0	0	0	0	0	1	NT	2022-03-14	2	06:06:00	negeho.tesfaye@kncvtbc.org	2022-05-13	19:34:00	1	2022-05-26	1							1		2	19:34:00	2
11-012-01	control	child_arm_1	tab5
11-012-02	control	child_arm_1	tab5
11-012-03	control	child_arm_1	tab5
11-013-00	control	index_arm_1	tab5	19:50:00	2	2	06:20:00	0	11	13	1	1	1	1		0	0	1	1	24	2	2014	0	0	0	0	0	1	NT	2022-03-14	2	06:23:00	negeho.tesfaye@kncvtbc.org	2022-05-13	19:52:00	1	2022-05-26	1							1		2	19:53:00	2
11-013-01	control	child_arm_1	tab5
11-013-02	control	child_arm_1	tab5
11-014-00	control	index_arm_1	tab5	19:58:00	2	2		0	11	14	1	1	1	1		0	0	1	1	1	3	2014	0	0	0	0	0	1	NT	2022-03-18	2		negeho.tesfaye@kncvtbc.org	2022-05-13	20:00:00	1	2022-05-26	1							1		2	20:02:00	2
11-014-01	control	child_arm_1	tab5
11-014-02	control	child_arm_1	tab5
11-015-00	control	index_arm_1	tab5	20:10:00	2	2	01:25:00	0	11	15	2	0	0	1		0	0	0	0				0	0	0	0	0	1	NT	2022-03-18	2	01:26:00	negeho.tesfaye@kncvtbc.org	2022-05-13	20:12:00	1	2022-05-26	1							1		2
11-016-00	control	index_arm_1	tab5	20:17:00	2	2	01:30:00	0	11	16	2	1	1	1	0	0	0	0	0				0	0	0	0	0	1	NT	2022-03-18	2	01:32:00	negeho.tesfaye@kncvtbc.org	2022-05-13	20:23:00	1	2022-05-26	1							1		2
11-017-00	control	index_arm_1	tab5	20:24:00	2	1	01:40:00	0	11	17	2	0	1	1		0	0	0	0				0	0	0	0	0	1	NT	2022-03-18	2	01:41:00	negeho.tesfaye@kncvtbc.org	2022-05-13	20:26:00	1	2022-05-26	1							1		2
11-018-00	control	index_arm_1	tab5	20:27:00	2	2	01:42:00	0	11	18	1	1	1	1		0	0	1	1	17	5	2014	0	0	0	0	0	1	NT	2022-03-18	2	01:43:00	negeho.tesfaye@kncvtbc.org	2022-05-13	20:28:00	1	2022-05-27	1							1		2	20:29:00	2
11-018-01	control	child_arm_1	tab5
11-019-00	control	index_arm_1	tab5	20:44:00	2	2	01:50:00	0	11	19	2	1	1	0		0	0	0	0				0	0	0	0	0	1	NT	2022-03-18	2	01:52:00	negeho.tesfaye@kncvtbc.org	2022-05-13	20:47:00	1	2022-05-27	1							1		2
11-020-00	control	index_arm_1	tab5	21:02:00	2	2	01:53:00	0	11	20	1	1	1	1		0	0	1	1	9	5	2014	0	0	0	0	0	1	NT	2022-03-18	2	01:54:00	negeho.tesfaye@kncvtbc.org	2022-05-13	21:06:00	1	2022-05-27	1							1		2	21:06:00	2
11-021-00	control	index_arm_1	tab5	21:12:00	2	2	02:02:00	0	11	21	1	1	1	1		0	0	1	1	3	6	2014	0	0	0	0	0	1	NT	2022-03-18	2	02:03:00	negeho.tesfaye@kncvtbc.org	2022-05-13	21:15:00	1	2022-05-27	1							1		2	21:15:00	2
11-021-01	control	child_arm_1	tab5
11-021-02	control	child_arm_1	tab5
11-021-03	control	child_arm_1	tab5
11-022-00	control	index_arm_1	tab5	21:23:00	2	2	02:15:00	0	11	22	2	0	1	1		0	0	0	0				0	0	0	0	0	1	NT	2022-03-18	2	02:16:00	negeho.tesfaye@kncvtbc.org	2022-05-13	21:42:00	1	2022-05-27	2	0		1	1	0		1		2
11-023-00	control	index_arm_1	tab5	21:44:00	2	2	02:20:00	0	11	23	2	0	1	1		0	0	0	0				0	0	0	0	0	1	NT	2022-03-18	2	02:21:00	negeho.tesfaye@kncvtbc.org	2022-05-13	21:47:00	1	2022-05-27	1							1		2
11-024-00	control	index_arm_1	tab5	21:49:00	2	2	02:23:00	0	11	24	1	1	1	1		0	0	1	1	4	6	2014	0	0	0	0	0	1	NT	2022-03-18	2	02:24:00	negeho.tesfaye@kncvtbc.org	2022-05-13	21:57:00	1	2022-05-27	1							1		2	21:57:00	2
11-024-01	control	child_arm_1	tab5
11-025-00	control	index_arm_1	tab5	07:39:00	2	2	03:00:00	0	11	25	2	0	1	1		0	0	0	0				0	0	0	0	0	1	NT	2022-03-18	2	03:01:00	negeho.tesfaye@kncvtbc.org	2022-05-14	07:40:00	1	2022-05-27	1							1		2
11-026-00	control	index_arm_1	tab5	07:41:00	2	2	03:02:00	0	11	26	2	0	1	1		0	0	0	0				0	0	0	0	0	1	NT	2022-03-18	2	03:03:00	negeho.tesfaye@kncvtbc.org	2022-05-14	07:43:00	1	2022-05-27	1							1		2
11-027-00	control	index_arm_1	tab5	07:45:00	2	2	03:04:00	0	11	27	1	1	1	1		0	0	1	1	15	6	2014	0	0	0	0	0	1	NT	2022-03-18	2	03:05:00	negeho.tesfaye@kncvtbc.org	2022-05-14	07:46:00	1	2022-05-27	1							1		2	07:47:00	2
11-027-01	control	child_arm_1	tab5
11-027-02	control	child_arm_1	tab5
11-027-03	control	child_arm_1	tab5
11-028-00	control	index_arm_1	tab5	07:58:00	2	2	03:15:00	0	11	28	2	0	1	1		0	0	0	0				0	0	0	0	0	1	NT	2022-03-18	2	03:17:00	negeho.tesfaye@kncvtbc.org	2022-05-14	08:00:00	1	2022-05-27	1							1		2
11-029-00	control	index_arm_1	tab5	08:01:00	2	2	03:20:00	0	11	29	2	0	1	1		0	0	0	0				0	0	0	0	0	1	NT	2022-03-18	2	03:21:00	negeho.tesfaye@kncvtbc.org	2022-05-14	08:03:00	1	2022-05-27	1							1		2
11-030-00	control	index_arm_1	tab5	08:05:00	2	2	03:23:00	0	11	30	1	1	1	1		0	0	1	1	25	6	2014	0	0	0	0	0	1	NT	2022-03-18	2	03:25:00	negeho.tesfaye@kncvtbc.org	2022-05-14	08:10:00	1	2022-05-27	1							1		2	08:11:00	2
11-030-01	control	child_arm_1	tab5
11-031-00	control	index_arm_1	tab5	08:17:00	2	2	03:31:00	0	11	31	2	0	0	1		0	0	0	0				0	0	0	0	0	1	NT	2022-03-18	2	03:32:00	negeho.tesfaye@kncvtbc.org	2022-05-14	08:18:00	1	2022-05-27	1							1		2
11-032-00	control	index_arm_1	tab5	20:40:00	2	2	01:20:00	0	11	32	2	0	1	1		0	0	0	0				0	0	0	0	0	1	NT	2022-05-19	2	01:20:00	negeho.tesfaye@kncvtbc.org	2022-05-21	20:43:00	1	2022-12-22	1							1		2
11-033-00	control	index_arm_1	tab5	20:45:00	2	2	01:22:00	0	11	33	1	1	1	1	1	0	0	1	1	10	7	2014	0	0	0	0	0	1	NT	2022-05-19	2	01:23:00	negeho.tesfaye@kncvtbc.org	2022-05-21	20:47:00	1	2022-11-09	1							1		2	14:05:00	2
11-033-01	control	child_arm_1	tab5
11-033-02	control	child_arm_1	tab5
11-034-00	control	index_arm_1	tab5	20:47:00	2	2	01:26:00	0	11	34	2	0	1	1		0	0	0	0				0	0	0	0	0	1	NT	2022-05-19	2	01:37:00	negeho.tesfaye@kncvtbc.org	2022-05-21	20:50:00	1	2022-12-22	1							1		2
11-035-00	control	index_arm_1	tab5	20:50:00	2	2	01:28:00	0	11	35	2	0	0	1		0	0	0	0				0	0	0	0	0	1	NT	2022-05-19	2	01:29:00	negeho.tesfaye@kncvtbc.org	2022-05-21	20:52:00	1	2022-12-22	1							1		2
11-036-00	control	index_arm_1	tab5	20:53:00	2	2	01:30:00	0	11	36	1	1	1	1	1	0	0	1	1	20	7	2014	0	0	0	0	0	1	NT	2022-05-19	2	01:30:00	negeho.tesfaye@kncvtbc.org	2022-05-21	20:54:00	1	2022-11-09	1							1		2	14:12:00	2
11-036-01	control	child_arm_1	tab5
11-037-00	control	index_arm_1	tab5	14:19:00	2	2	12:45:00	0	11	37	1	1	1	1	1	0	0	1	1	20	7	2014	0	0	0	0	0	1	NT	2022-08-26	2	12:45:00	negeho.tesfaye@kncvtbc.org	2022-10-23	14:20:00	1	2022-11-09	1							1		2	14:21:00	2
11-038-00	control	index_arm_1	tab5	20:57:00	2	2	01:33:00	0	11	38	1	1	1	1	1	0	0	1	1	23	7	2014	0	0	0	0	0	1	NT	2022-05-19	2	01:34:00	negeho.tesfaye@kncvtbc.org	2022-05-21	21:00:00	1	2022-11-09	1							1		2	14:26:00	2
11-039-00	control	index_arm_1	tab5	21:01:00	2	2	01:35:00	0	11	39	2	0	1	1		0	0	0	0				0	0	0	0	0	1	NT	2022-05-19	2	01:35:00	negeho.tesfaye@kncvtbc.org	2022-05-21	21:03:00	1	2022-12-22	1							1		2
11-040-00	control	index_arm_1	tab5	21:03:00	2	2	01:38:00	0	11	40	1	1	1	1	1	0	0	1	1	3	8	2014	0	0	0	0	0	1	NT	2022-05-19	2	01:39:00	negeho.tesfaye@kncvtbc.org	2022-05-21	21:09:00	1	2022-11-09	1							1		2	14:30:00	2
11-040-01	control	child_arm_1	tab5
11-040-02	control	child_arm_1	tab5
11-041-00	control	index_arm_1	tab5	21:10:00	2	2	01:40:00	0	11	41	2	0	1	1		0	0	0	0				0	0	0	0	0	1	NT	2022-05-19	2	01:40:00	negeho.tesfaye@kncvtbc.org	2022-05-21	21:14:00	1	2022-12-22	1							1		2
11-042-00	control	index_arm_1	tab5	21:15:00	2	2	01:41:00	0	11	42	2	0	1	0		0	0	0	0				0	0	0	0	0	1	NT	2022-05-19	2	01:41:00	negeho.tesfaye@kncvtbc.org	2022-05-21	21:18:00	1	2022-12-22	1							1		2
11-043-00	control	index_arm_1	tab5	21:18:00	2	2		0	11	43	2	0	1	1		0	0	0	0				0	0	0	0	0	1	NT	2022-05-19	2		negeho.tesfaye@kncvtbc.org	2022-05-21	21:20:00	1	2022-12-22	1							1		2
11-044-00	control	index_arm_1	tab5	08:32:00	2	2	02:10:00	0	11	44	2	0	1	1		0	1	0	0				0	0	0	0	0	1	NT	2022-05-27	2	02:10:00	negeho.tesfaye@kncvtbc.org	2022-05-30	08:34:00	1	2022-12-22	1							1		2
11-045-00	control	index_arm_1	tab5	08:35:00	2	2	02:11:00	0	11	45	1	1	1	1	1	0	0	1	1	3	9	2014	0	0	0	0	0	1	NT	2022-05-27	2	02:12:00	negeho.tesfaye@kncvtbc.org	2022-05-30	08:36:00	1	2022-11-09	2	0		1	1	0		1		2	14:35:00	2
11-046-00	control	index_arm_1	tab5	08:36:00	2	2	02:12:00	0	11	46	2	0	1	1		0	0	0	0				0	0	0	0	0	1	NT	2022-05-27	2	02:13:00	negeho.tesfaye@kncvtbc.org	2022-05-30	08:38:00	1	2022-12-22	1							1		2
11-047-00	control	index_arm_1	tab5	08:38:00	2	2	02:13:00	0	11	47	2	0	0	1		0	0	0	0				0	0	0	0	0	1	NT	2022-05-27	2	02:14:00	negeho.tesfaye@kncvtbc.org	2022-05-30	08:39:00	1	2022-12-22	1							1		2
11-048-00	control	index_arm_1	tab5	08:40:00	2	2	02:14:00	0	11	48	1	1	1	1	1	0	0	1	1	19	9	2014	0	0	0	0	0	1	NT	2022-05-27	2	02:15:00	negeho.tesfaye@kncvtbc.org	2022-05-30	08:41:00	1	2022-11-09	1							1		2	14:40:00	2
11-048-01	control	child_arm_1	tab5
11-049-00	control	index_arm_1	tab5	22:28:00	2	2	02:20:00	0	11	49	2	0	1	1		0	0	0	0				0	0	0	0	0	1	NT	2022-06-07	2	02:21:00	negeho.tesfaye@kncvtbc.org	2022-06-07	22:30:00	1	2022-12-22	1							1		2
11-050-00	control	index_arm_1	tab5	10:48:00	2	1	10:13:00	0	11	50	0	1	1	1		0	0	0	0				0	0	0	0	0	1	NT	2022-07-02	1	10:14:00	negeho.tesfaye@kncvtbc.org	2022-07-04	10:51:00	1	2022-12-22	1							1		2
11-051-00	control	index_arm_1	tab5	13:56:00	2	2	12:53:00	0	11	51	2	0	1	1		0	0	0	0				0	0	0	0	0	1	NT	2022-07-22	2	12:54:00	negeho.tesfaye@kncvtbc.org	2022-07-24	13:57:00	1	2022-12-22	1							1		2
11-052-00	control	index_arm_1	tab5	13:58:00	2	2	12:55:00	0	11	52	2	0	1	1		0	0	0	0				0	0	0	0	0	1	NT	2022-07-22	2	12:55:00	negeho.tesfaye@kncvtbc.org	2022-07-24	13:59:00	1	2022-12-22	1							1		2
11-053-00	control	index_arm_1	tab5	14:03:00	2	2	12:56:00	0	11	53	1	1	1	1	1	0	0	1	1	5	11	2014	0	0	0	0	0	1	NT	2022-07-22	2	12:57:00	negeho.tesfaye@kncvtbc.org	2022-07-24	14:04:00	1	2022-11-09	1							1		2	14:45:00	2
11-053-01	control	child_arm_1	tab5
11-053-02	control	child_arm_1	tab5
11-053-03	control	child_arm_1	tab5
11-053-04	control	child_arm_1	tab5
11-054-00	control	index_arm_1	tab5	14:04:00	2	2	12:58:00	0	11	54	1	1	1	1	1	0	0	1	1	5	11	2014	0	0	0	0	0	1	NT	2022-07-22	2	12:59:00	negeho.tesfaye@kncvtbc.org	2022-07-24	14:05:00	1	2022-11-09	1							1		2	14:49:00	2
11-055-00	control	index_arm_1	tab5	14:06:00	2	2	01:00:00	0	11	55	1	1	1	1	1	0	0	1	1	6	11	2014	0	0	0	0	0	1	NT	2022-07-22	2	01:01:00	negeho.tesfaye@kncvtbc.org	2022-07-24	14:07:00	1	2022-11-09	1							1		2	14:53:00	2
11-055-01	control	child_arm_1	tab5
11-055-02	control	child_arm_1	tab5
11-056-00	control	index_arm_1	tab5	15:39:00	2	1	10:20:00	0	11	56	1	1	1	1	1	0	0	1	1	10	11	2014	0	0	0	0	0	1	NT	2022-08-04	1	10:21:00	negeho.tesfaye@kncvtbc.org	2022-08-15	15:41:00	1	2022-11-09	1							1		2	14:58:00	2
11-057-00	control	index_arm_1	tab5	14:07:00	2	2	01:02:00	0	11	57	2	0	1	1		0	0	0	0				0	0	0	0	0	1	NT	2022-07-22	2	01:03:00	negeho.tesfaye@kncvtbc.org	2022-07-24	14:09:00	1	2022-12-22	1							1		2
11-058-00	control	index_arm_1	tab5	09:26:00	2	1	09:17:00	0	11	58	2	0	1	1		0	0	0	0				0	0	0	0	0	1	NT	2022-08-09	1	09:18:00	negeho.tesfaye@kncvtbc.org	2022-08-09	09:27:00	1	2022-12-22	1							1		2
11-059-00	control	index_arm_1	tab5	15:28:00	2	1	09:10:00	0	11	59	1	1	1	1	1	0	0	1	1	6	12	2014	0	0	0	0	0	1	NT	2022-08-13	1	09:11:00	negeho.tesfaye@kncvtbc.org	2022-08-15	15:29:00	1	2022-11-09	1							1		2	15:02:00	2
11-060-00	control	index_arm_1	tab5	21:50:00	2	1	10:51:00	0	11	60	2	0	0	1		0	0	0	0				0	0	0	0	0	1	NT	2022-08-19	1	10:52:00	negeho.tesfaye@kncvtbc.org	2022-08-21	21:52:00	1	2022-12-22	1							1		2
11-061-00	control	index_arm_1	tab5	21:52:00	2	1	10:53:00	0	11	61	2	0	0	1		0	0	0	0				0	0	0	0	0	1	NT	2022-08-19	1	10:54:00	negeho.tesfaye@kncvtbc.org	2022-08-21	21:53:00	1	2022-12-22	1							1		2
11-062-00	control	index_arm_1	tab5	17:39:00	2	2	01:39:00	0	11	62	2	0	1	1		0	0	0	0				0	0	0	0	0	1	NT	2022-08-26	2	01:42:00	negeho.tesfaye@kncvtbc.org	2022-08-28	17:40:00	1	2022-12-22	1							1		2
11-063-00	control	index_arm_1	tab5	09:36:00	2	1	10:14:00	0	11	63	2	0	1	1		0	0	0	0				0	0	0	0	0	1	NT	2022-09-23	1	10:15:00	negeho.tesfaye@kncvtbc.org	2022-09-23	09:37:00	1	2022-12-23	1							1		2
11-064-00	control	index_arm_1	tab5	09:37:00	2	1	10:16:00	0	11	64	1	1	1	1	1	0	0	1	1	25	12	2014	0	0	0	0	0	1	NT	2022-09-23	1	10:18:00	negeho.tesfaye@kncvtbc.org	2022-09-23	09:39:00	1	2022-11-09	1							1		2	15:06:00	2
11-064-01	control	child_arm_1	tab5
11-064-02	control	child_arm_1	tab5
11-064-03	control	child_arm_1	tab5
11-065-00	control	index_arm_1	tab5	09:41:00	2	1	10:19:00	0	11	65	2	1	1	0		0	0	0	0				0	0	0	0	0	1	NT	2022-09-23	1	10:20:00	negeho.tesfaye@kncvtbc.org	2022-09-23	09:43:00	1	2022-12-22	2	1	3	0		0		1		2
11-066-00	control	index_arm_1	tab5	09:43:00	2	1	10:21:00	0	11	66	1	1	1	1	1	0	0	1	1	28	12	2014	0	0	0	0	0	1	NT	2022-09-23	1	10:23:00	negeho.tesfaye@kncvtbc.org	2022-09-23	09:44:00	1	2022-11-10	1							1		2	15:37:00	2
11-067-00	control	index_arm_1	tab5	09:44:00	2	1	10:24:00	0	11	67	2	0	1	1		0	0	0	0				0	0	0	0	0	1	Nat	2022-09-23	1	10:25:00	negeho.tesfaye@kncvtbc.org	2022-09-23	09:45:00	1	2022-12-22	1							1		2
12-000-00	control	clinic_arm_1	tab4
12-001-00	control	index_arm_1	tab4	15:24:00	2	1	08:00:00	0	12	1	1	1	1	1	1	0	0	1	1	12	1	2014	0	0	0	0	0	1	NT	2022-01-30	1	08:04:00	naol.tekabe@kncvtbc.org	2022-03-10	15:30:00	1	2022-03-31	1							1		2	15:31:00	2
12-001-01	control	child_arm_1	tab4
12-002-00	control	index_arm_1	tab4	14:27:00	2	1	08:19:00	0	12	2	1	1	1	1	1	0	0	1	1	28	1	2014	0	0	0	0	0	1	NT	2022-01-30	1	08:21:00	naol.tekabe@kncvtbc.org	2022-03-15	14:30:00	1	2022-04-05	1							1		2	14:31:00	2
12-003-00	control	index_arm_1	tab4	14:40:00	2	1	08:34:00	0	12	3	1	1	1	1	1	0	0	1	1	2	2	2014	0	0	0	0	0	1	NT	2022-01-30	1	08:36:00	naol.tekabe@kncvtbc.org	2022-03-15	14:42:00	1	2022-04-05	1							1		2	14:43:00	2
12-004-00	control	index_arm_1	tab4	14:48:00	2	1	08:46:00	0	12	4	1	1	1	1	1	0	0	1	1	2	2	2014	0	0	0	0	0	1	NT	2022-01-30	1	08:49:00	naol.tekabe@kncvtbc.org	2022-03-15	14:51:00	1	2022-04-05	1							1		2	14:51:00	2
12-005-00	control	index_arm_1	tab4	14:58:00	2	1	09:06:00	0	12	5	1	1	1	1	1	0	0	1	1	4	2	2014	0	0	0	0	0	1	NT	2022-01-30	1	09:07:00	naol.tekabe@kncvtbc.org	2022-03-15	15:00:00	1	2022-04-05	2	0		1	1	0		1		2	15:00:00	2
12-006-00	control	index_arm_1	tab4	15:05:00	2	1	09:21:00	0	12	6	1	1	1	1	1	0	0	1	1	20	2	2014	0	0	0	0	0	1	NT	2022-01-30	1	09:24:00	naol.tekabe@kncvtbc.org	2022-03-15	15:09:00	1	2022-04-05	1							1		2	15:09:00	2
12-007-00	control	index_arm_1	tab4	15:15:00	2	1	09:38:00	0	12	7	2	0	1	1		0	0	0	0				0	0	0	0	0	1	NT	2022-01-30	1	09:40:00	naol.tekabe@kncvtbc.org	2022-03-15	15:16:00	1	2022-04-05	1							1		2
12-008-00	control	index_arm_1	tab4	15:17:00	2	1	09:41:00	0	12	8	1	1	1	1	1	0	0	1	1	1	2	2014	0	0	0	0	0	1	NT	2022-01-30	1	09:45:00	naol.tekabe@kncvtbc.org	2022-03-15	15:18:00	1	2022-04-05	2	0		1	1	0		1		2	15:18:00	2
12-009-00	control	index_arm_1	tab4	15:23:00	2	1	10:00:00	0	12	9	1	1	1	1	1	0	0	1	1	13	3	2014	0	0	0	0	0	1	NT	2022-01-30	1	10:05:00	naol.tekabe@kncvtbc.org	2022-03-15	15:25:00	1	2022-04-05	2	0		1	1	0		1		2	15:25:00	2
12-010-00	control	index_arm_1	tab4	15:30:00	2	1	10:25:00	0	12	10	1	1	1	1		0	0	1	1	13	3	2014	0	0	0	0	0	1	NT	2022-01-30	1	10:28:00	naol.tekabe@kncvtbc.org	2022-03-15	15:31:00	1	2022-04-05	2	0		1	1	0		1		2	15:31:00	2
12-011-00	control	index_arm_1	tab4	15:37:00	2	1	11:00:00	0	12	11	1	1	1	1	1	0	0	1	1	13	3	2014	0	0	0	0	0	1	NT	2022-01-30	1	11:04:00	naol.tekabe@kncvtbc.org	2022-03-15	15:38:00	1	2022-04-05	2	0		1	1	0		1		2	15:38:00	2
12-012-00	control	index_arm_1	tab4	15:43:00	2	1	11:20:00	0	12	12	1	1	1	1	1	0	0	1	1	18	3	2014	0	0	0	0	0	1	NT	2022-01-30	1	11:23:00	naol.tekabe@kncvtbc.org	2022-03-15	15:45:00	1	2022-04-05	2	0		1	1	0		1		2	15:45:00	2
12-013-00	control	index_arm_1	tab4	15:50:00	2	1	11:42:00	0	12	13	2	0	0	1		0	0	0	0				0	0	0	0	0	1	NT	2022-01-30	1	11:43:00	naol.tekabe@kncvtbc.org	2022-03-15	15:52:00	1	2022-04-05	2	1	1	0		0		1		2
12-014-00	control	index_arm_1	tab4	15:53:00	2	1	11:43:00	0	12	14	1	1	1	1	1	0	0	1	1	4	4	2014	0	0	0	0	0	1	NT	2022-01-30	1	11:44:00	naol.tekabe@kncvtbc.org	2022-03-15	15:54:00	1	2022-04-05	2	0		1	1	0		1		2	15:55:00	2
12-015-00	control	index_arm_1	tab4	15:59:00	2	1	11:48:00	0	12	15	1	1	1	1	1	0	0	1	1	20	4	2014	0	0	0	0	0	1	NT	2022-01-30	1	11:48:00	naol.tekabe@kncvtbc.org	2022-03-15	16:01:00	1	2022-04-05	1							1		2	16:01:00	2
12-016-00	control	index_arm_1	tab4	16:07:00	2	1	11:54:00	0	12	16	2	0	1	1		0	0	0	0				0	0	0	0	0	1	NT	2022-01-30	1	11:55:00	naol.tekabe@kncvtbc.org	2022-03-15	16:08:00	1	2022-04-05	2	0		1	1	0		1		2
12-017-00	control	index_arm_1	tab4	16:09:00	2	1	11:57:00	0	12	17	2	0	1	1		0	0	0	0				0	0	0	0	0	1	NT	2022-01-30	1	11:58:00	naol.tekabe@kncvtbc.org	2022-03-15	16:10:00	1	2022-04-05	1							1		2
12-018-00	control	index_arm_1	tab4	16:16:00	2	2	01:30:00	0	12	18	2	0	1	1		0	0	0	0				0	0	0	0	0	1	NT	2022-03-15	2	01:32:00	naol.tekabe@kncvtbc.org	2022-03-15	16:17:00	1	2022-08-01	1							1		2
12-019-00	control	index_arm_1	tab4	16:18:00	2	1	06:36:00	0	12	19	1	1	1	1	1	0	0	1	1	17	5	2014	0	0	0	0	0	1	NT	2022-03-15	1	06:37:00	naol.tekabe@kncvtbc.org	2022-03-15	16:19:00	1	2022-04-05	2	0		1	1	0		1		2	16:20:00	2
12-019-01	control	child_arm_1	tab4
12-020-00	control	index_arm_1	tab4	16:26:00	2	1	06:44:00	0	12	20	1	1	1	1	1	0	0	1	1	21	6	2014	0	0	0	0	0	1	NT	2022-03-15	1	06:47:00	naol.tekabe@kncvtbc.org	2022-03-15	16:28:00	1	2022-04-05	1							1		2	16:28:00	2
12-021-00	control	index_arm_1	tab4	16:33:00	2	1	06:56:00	0	12	21	1	1	1	1	1	0	0	1	1	22	6	2014	0	0	0	0	0	1	NT	2022-03-15	1	06:57:00	naol.tekabe@kncvtbc.org	2022-03-15	16:35:00	1	2022-04-05	2	1	1	0		0		1		2	16:36:00	2
12-022-00	control	index_arm_1	tab4	16:28:00	2	2	03:44:00	0	12	22	1	1	1	1	1	0	0	1	1	22	6	2014	0	0	0	0	0	1	NT	2022-06-14	2	03:45:00	naol.tekabe@kncvtbc.org	2022-06-14	16:30:00	1	2022-11-29	1							1		2	16:43:00	2
12-023-00	control	index_arm_1	tab4	16:34:00	2	2	03:45:00	0	12	23	1	1	1	1		0	0	1	1	25	6	2014	0	0	0	0	0	1	NT	2022-06-14	2	04:09:00	naol.tekabe@kncvtbc.org	2022-06-14	16:36:00	1	2022-11-29	1							1		2	16:49:00	2
12-024-00	control	index_arm_1	tab4	16:39:00	2	2	04:10:00	0	12	24	1	1	1	1		0	0	1	1	7	7	2014	0	0	0	0	0	1	NT	2022-06-14	2	04:12:00	naol.tekabe@kncvtbc.org	2022-06-14	16:41:00	1	2022-11-29	1							1		2	16:55:00	2
12-025-00	control	index_arm_1	tab4	16:50:00	2	2	04:13:00	0	12	25	1	1	1	1		0	0	1	1	8	7	2014	0	0	0	0	0	1	NT	2022-06-14	2	04:14:00	naol.tekabe@kncvtbc.org	2022-06-14	16:52:00	1	2022-11-29	1							1		2	17:00:00	2
12-026-00	control	index_arm_1	tab4	16:52:00	2	2	04:14:00	0	12	26	1	1	1	1		0	0	1	1	23	7	2014	0	0	0	0	0	1	NT	2022-06-14	2	04:16:00	naol.tekabe@kncvtbc.org	2022-06-14	16:54:00	1	2022-11-29	1							1		2	17:06:00	2
12-027-00	control	index_arm_1	tab4	16:56:00	2	2	04:16:00	0	12	27	2	0	1	1		0	0	0	0				0	0	0	0	0	1	NT	2022-06-14	2	04:17:00	naol.tekabe@kncvtbc.org	2022-06-14	16:58:00	1	2022-11-29	1							1		2
12-028-00	control	index_arm_1	tab4	16:59:00	2	2	04:18:00	0	12	28	2	0	1	1		0	0	0	0				0	0	0	0	0	1	NT	2022-06-14	2	04:18:00	naol.tekabe@kncvtbc.org	2022-06-14	17:02:00	1	2022-11-29	1							1		2
12-029-00	control	index_arm_1	tab4	13:41:00	2	2	12:20:00	0	12	29	1	1	1	1		0	0	1	1	5	9	2014	0	0	0	0	0	1	NT	2022-06-20	2	12:24:00	naol.tekabe@kncvtbc.org	2022-06-20	13:45:00	1	2022-11-29	1							1		2	17:11:00	2
12-030-00	control	index_arm_1	tab4	13:46:00	2	2	12:26:00	0	12	30	1	1	1	1		0	0	1	1	8	9	2014	0	0	0	0	0	1	NT	2022-06-20	2	12:30:00	naol.tekabe@kncvtbc.org	2022-06-20	13:48:00	1	2022-11-29	1							1		2	17:15:00	2
12-031-00	control	index_arm_1	tab4	13:48:00	2	2	12:35:00	0	12	31	2	0	1	1		0	0	0	0				0	0	0	0	0	1	NT	2022-06-20	2	12:39:00	naol.tekabe@kncvtbc.org	2022-06-20	13:50:00	1	2022-11-29	1							1		2
12-032-00	control	index_arm_1	tab4	13:50:00	2	2	12:41:00	0	12	32	2	0	1	1		0	0	0	0				0	0	0	0	0	1	NT	2022-06-20	2	12:43:00	naol.tekabe@kncvtbc.org	2022-06-20	13:52:00	1	2022-11-29	1							1		2
12-033-00	control	index_arm_1	tab4	13:53:00	2	2	12:49:00	0	12	33	2	0	1	1		0	0	0	0				0	0	0	0	0	1	NT	2022-06-20	2	12:58:00	naol.tekabe@kncvtbc.org	2022-06-20	13:54:00	1	2022-11-29	1							1		2
12-034-00	control	index_arm_1	tab4	20:56:00	2	2	08:34:00	0	12	34	1	1	1	1		0	0	1	1	24	10	2014	0	0	0	0	0	1	NT	2022-07-26	2	08:35:00	naol.tekabe@kncvtbc.org	2022-07-26	21:02:00	1	2022-11-29	1							1		2	17:22:00	2
12-035-00	control	index_arm_1	tab4		2	2	08:43:00	0	12	35	1	1	1	1		0	0	1	1	20	10	2014	0	0	0	0	0	0	NT	2022-07-26	2	08:45:00	naol.tekabe@kncvtbc.org	2022-07-26		1	2022-11-29	1							1		2	17:27:00	2
12-036-00	control	index_arm_1	tab4	21:07:00	2	2	09:06:00	0	12	36	2	0	1	1		0	0	0	0				0	0	0	0	0	1	NT	2022-07-26	2	09:09:00	naol.tekabe@kncvtbc.org	2022-07-26	21:09:00	1	2022-11-29	1							1		2
12-037-00	control	index_arm_1	tab4	21:15:00	2	2	09:15:00	0	12	37	2	0	1	1		0	0	0	0				0	0	0	0	0	1	NT	2022-07-26	2	09:16:00	naol.tekabe@kncvtbc.org	2022-07-26	21:16:00	1	2022-11-29	1							1		2
12-038-00	control	index_arm_1	tab4	21:17:00	2	2	09:18:00	0	12	38	1	1	1	1		0	0	1	1	11	11	2014	0	0	0	0	0	0	NT	2022-07-26	2	09:21:00	naol.tekabe@kncvtbc.org	2022-07-26	21:22:00	1	2022-11-29	1							1		2	17:31:00	2
12-038-01	control	child_arm_1	tab4
12-039-00	control	index_arm_1	tab4	21:24:00	2	2	09:24:00	0	12	39	1	1	1	1		0	0	1	1	14	11	2014	0	0	0	0	0	0	NT	2022-07-26	2	09:26:00	naol.tekabe@kncvtbc.org	2022-07-26	21:27:00	1	2022-11-29	1							1		2	17:36:00	2
12-040-00	control	index_arm_1	tab4	21:33:00	2	2		0	12	40	1	1	1	1		0	0	1	1	15	11	2014	0	0	0	0	0	0	NT	2022-07-26	2		naol.tekabe@kncvtbc.org	2022-07-26	21:35:00	1	2022-11-29	1							1		2	17:43:00	2
12-040-01	control	child_arm_1	tab4
12-040-02	control	child_arm_1	tab4
12-040-03	control	child_arm_1	tab4
12-041-00	control	index_arm_1	tab4	21:36:00	2	2	09:34:00	0	12	41	1	1	1	1		0	0	1	1	16	11	2014	0	0	0	0	0	0	NT	2022-07-26	2	09:35:00	naol.tekabe@kncvtbc.org	2022-07-26	21:38:00	1	2022-11-29	1							1		2	17:49:00	2
12-041-01	control	child_arm_1	tab4
12-042-00	control	index_arm_1	tab4	21:41:00	2	2	09:39:00	0	12	42	2	0	1	1		0	0	0	0				0	0	0	0	0	1	NT	2022-07-26	2	09:39:00	naol.tekabe@kncvtbc.org	2022-07-26	21:42:00	1	2022-11-29	1							1		2
12-043-00	control	index_arm_1	tab4	10:23:00	2	1	10:00:00	0	12	43	1	1	1	1		0	0	1	1	22	11	2014	0	0	0	0	0	0	NT	2022-08-04	1	10:04:00	naol.tekabe@kncvtbc.org	2022-08-04	10:26:00	1	2022-11-29	1							1		2	17:54:00	2
12-044-00	control	index_arm_1	tab4	10:27:00	2	1	10:05:00	0	12	44	1	1	1	1		0	0	1	1	27	11	2014	0	0	0	0	0	0	NT	2022-08-04	1	10:10:00	naol.tekabe@kncvtbc.org	2022-08-04	10:28:00	1	2022-11-29	1							1		2	18:06:00	2
12-045-00	control	index_arm_1	tab4	18:14:00	2	2	04:25:00	0	12	45	1	1	1	1		0	0	1	1	2	12	2014	0	0	0	0	0	1	NT	2022-09-05	2	04:26:00	naol.tekabe@kncvtbc.org	2022-11-16	18:15:00	1	2022-11-29	1							1		2	18:16:00	2
12-046-00	control	index_arm_1	tab4	18:20:00	2	2	04:31:00	0	12	46	1	1	1	1		0	0	1	1	7	12	2014	0	0	0	0	0	1	NT	2022-09-05	2	04:32:00	naol.tekabe@kncvtbc.org	2022-11-16	18:22:00	1	2022-11-29	1							1		2	18:25:00	2
12-047-00	control	index_arm_1	tab4	18:29:00	2	2	04:37:00	0	12	47	1	1	1	1		0	0	1	1	18	12	2014	0	0	0	0	0	1	NT	2022-09-05	2	04:38:00	naol.tekabe@kncvtbc.org	2022-11-16	18:31:00	1	2022-11-29	1							1		2	18:31:00	2
12-047-01	control	child_arm_1	tab4
13-000-00	control	clinic_arm_1	tab7
13-001-00	control	index_arm_1	tab7	17:14:00	2	2	04:31:00	0	13	1	2	0	1	0		0	0	0	0				0	0	0	0	0	1	TO	2022-03-10	2	04:34:00	tariku.olijira@kncvtbc.org	2022-03-10	17:20:00	1	2022-03-16	2	1	1	0		0		1		2
13-002-00	control	index_arm_1	tab7	14:48:00	2	2	08:07:00	0	13	2	1	1	1	1	1	0	0	1	1	4	1	2014	0	0	0	0	0	1	TO	2022-01-31	2	08:08:00	tariku.olijira@kncvtbc.org	2022-03-10	14:50:00	1	2022-03-16	1							1		2	14:50:00	2
13-003-00	control	index_arm_1	tab7	14:57:00	2	2	08:16:00	0	13	3	1	1	1	1	1	0	0	1	1	7	1	2014	0	0	0	0	0	1	TO	2022-01-31	2	08:16:00	tariku.olijira@kncvtbc.org	2022-03-10	14:59:00	1	2022-03-16	1							1		2	14:59:00	2
13-004-00	control	index_arm_1	tab7	15:05:00	2	2	08:22:00	0	13	4	1	1	1	1	1	0	0	1	1	25	1	2014	0	0	0	0	0	1	TO	2022-01-31	2	08:23:00	tariku.olijira@kncvtbc.org	2022-03-10	15:06:00	1	2022-03-16	1							1		2	15:07:00	2
13-004-01	control	child_arm_1	tab7
13-004-02	control	child_arm_1	tab7
13-005-00	control	index_arm_1	tab7	15:11:00	2	2	07:37:00	0	13	5	1	1	1	1	1	0	0	1	1	12	2	2014	0	0	0	0	0	1	TO	2022-02-05	2	07:38:00	tariku.olijira@kncvtbc.org	2022-03-10	15:12:00	1	2022-03-16	1							1		2	15:12:00	2
13-005-01	control	child_arm_1	tab7
13-005-02	control	child_arm_1	tab7
13-005-03	control	child_arm_1	tab7
13-006-00	control	index_arm_1	tab7	15:18:00	2	2	07:58:00	0	13	6	1	1	1	1	1	0	0	1	1	16	2	2014	0	0	0	0	0	1	TO	2022-02-05	2	07:59:00	tariku.olijira@kncvtbc.org	2022-03-10	15:20:00	1	2022-03-16	1							1		2	15:20:00	2
13-007-00	control	index_arm_1	tab7	15:25:00	2	2	08:09:00	0	13	7	1	1	1	1	1	0	0	1	1	16	2	2014	0	0	0	0	0	1	TO	2022-02-05	2	08:11:00	tariku.olijira@kncvtbc.org	2022-03-10	15:27:00	1	2022-03-16	1							1		2	15:27:00	2
13-008-00	control	index_arm_1	tab7	15:31:00	2	2	08:19:00	0	13	8	1	1	1	1	1	0	0	1	1	21	3	2014	0	0	0	0	0	1	TO	2022-02-05	2	08:20:00	tariku.olijira@kncvtbc.org	2022-03-10	15:32:00	1	2022-03-16	1							1		2	15:33:00	2
13-009-00	control	index_arm_1	tab7	15:40:00	2	2	08:08:00	0	13	9	1	1	1	1	1	0	0	1	1	27	4	2014	0	0	0	0	0	1	TO	2022-02-09	2	08:09:00	tariku.olijira@kncvtbc.org	2022-03-10	15:45:00	1	2022-03-16	1							1		2	15:46:00	2
13-010-00	control	index_arm_1	tab7	16:02:00	2	2	08:15:00	0	13	10	1	1	1	1	1	0	0	1	1	29	4	2014	0	0	0	0	0	1	TO	2022-02-09	2	08:15:00	tariku.olijira@kncvtbc.org	2022-03-10	16:03:00	1	2022-03-16	1							1		2	16:03:00	2
13-010-01	control	child_arm_1	tab7
13-010-02	control	child_arm_1	tab7
13-010-03	control	child_arm_1	tab7
13-010-04	control	child_arm_1	tab7
13-010-05	control	child_arm_1	tab7
13-011-00	control	index_arm_1	tab7	11:34:00	2	2	08:20:00	0	13	11	1	1	1	1	1	0	0	1	1	29	4	2014	0	0	0	0	0	1	TO	2022-02-09	2	08:21:00	tariku.olijira@kncvtbc.org	2022-03-11	11:37:00	1	2022-03-16	1							1		2	11:38:00	2
13-012-00	control	index_arm_1	tab7	11:47:00	2	1	11:41:00	0	13	12	1	1	1	1	1	0	0	1	1	17	5	2014	0	0	0	0	0	1	TO	2022-03-11	1	11:42:00	tariku.olijira@kncvtbc.org	2022-03-11	11:48:00	1	2022-08-01	1							1		2	11:48:00	2
13-013-00	control	index_arm_1	tab7	17:21:00	2	2	04:59:00	0	13	13	2	0	1	1		0	0	0	0				0	0	0	0	0	1	TO	2022-03-10	2	05:00:00	tariku.olijira@kncvtbc.org	2022-03-10	17:22:00	1	2022-03-16	2	1	1	1	1	0		1		2
13-014-00	control	index_arm_1	tab7	17:22:00	2	2	05:00:00	0	13	14	2	0	1	1		0	0	0	0				0	0	0	0	0	1	TO	2022-03-10	2	05:01:00	tariku.olijira@kncvtbc.org	2022-03-10	17:23:00	1	2022-03-16	2	1	1	1	1	0		1		2
13-015-00	control	index_arm_1	tab7	17:24:00	2	2	05:01:00	0	13	15	2	0	1	1		0	0	0	0				0	0	0	0	0	1	TO	2022-03-10	2	05:04:00	tariku.olijira@kncvtbc.org	2022-03-10	17:25:00	1	2022-03-16	2	1	1	1	1	0		1		2
13-016-00	control	index_arm_1	tab7	17:25:00	2	2	05:05:00	0	13	16	2	0	1	1		0	0	0	0				0	0	0	0	0	1	TO	2022-03-10	2	05:06:00	tariku.olijira@kncvtbc.org	2022-03-10	17:26:00	1	2022-03-16	2	1	1	0		0		1		2
13-017-00	control	index_arm_1	tab7	17:27:00	2	2	05:06:00	0	13	17	2	0	1	1		0	0	0	0				0	0	0	0	0	1	TO	2022-03-10	2	05:07:00	tariku.olijira@kncvtbc.org	2022-03-10	17:28:00	1	2022-03-16	2	1	1	1	1	0		1		2
13-018-00	control	index_arm_1	tab7	17:28:00	2	2	05:08:00	0	13	18	2	0	1	1		0	0	0	0				0	0	0	0	0	1	TO	2022-03-10	2	05:10:00	tariku.olijira@kncvtbc.org	2022-03-10	17:29:00	1	2022-03-16	2	1	1	0		0		1		2
13-019-00	control	index_arm_1	tab7	19:18:00	2	2	19:18:00	0	13	19	2	0	1	1		0	0	0	0				0	0	0	0	0	1	TO	2022-06-19	2	19:19:00	tariku.olijira@kncvtbc.org	2022-06-19	19:19:00	1	2022-08-30	1							1		2
13-020-00	control	index_arm_1	tab7	17:26:00	2	2	17:27:00	0	13	20	1	1	1	1	1	0	0	1	1	10	6	2014	0	0	0	0	0	1	TO	2022-06-16	2	17:28:00	tariku.olijira@kncvtbc.org	2022-06-26	17:28:00	1	2022-08-30	1							1		2	17:29:00	2
13-021-00	control	index_arm_1	tab7	19:20:00	2	2	19:20:00	0	13	21	2	1	0	1		0	0	0	0				0	0	0	0	0	1	TO	2022-06-19	2	19:21:00	tariku.olijira@kncvtbc.org	2022-06-19	19:21:00	1	2022-08-30	1							1		2
13-022-00	control	index_arm_1	tab7	17:37:00	2	2	17:37:00	0	13	22	1	1	1	1	1	0	0	1	1	8	7	2014	0	0	0	0	0	1	TO	2022-06-16	2	17:37:00	tariku.olijira@kncvtbc.org	2022-06-26	17:37:00	1	2022-08-30	1							1		2	17:38:00	2
13-023-00	control	index_arm_1	tab7	17:43:00	2	2	17:43:00	0	13	23	1	1	1	1	1	0	0	1	1	13	7	2014	0	0	0	0	0	1	TO	2022-06-16	2	17:43:00	tariku.olijira@kncvtbc.org	2022-06-26	17:43:00	1	2022-08-30	1							1		2	17:44:00	2
13-023-01	control	child_arm_1	tab7
13-024-00	control	index_arm_1	tab7	17:48:00	2	2	17:48:00	0	13	24	1	1	1	1	1	0	0	1	1	30	7	2014	0	0	0	0	0	1	TO	2022-06-16	2	17:49:00	tariku.olijira@kncvtbc.org	2022-06-26	17:49:00	1	2022-08-30	1							1		2	17:50:00	2
13-024-01	control	child_arm_1	tab7
13-024-02	control	child_arm_1	tab7
13-024-03	control	child_arm_1	tab7
13-024-04	control	child_arm_1	tab7
13-024-05	control	child_arm_1	tab7
13-025-00	control	index_arm_1	tab7	17:54:00	2	2	17:54:00	0	13	25	1	1	1	1	1	0	0	1	1	30	7	2014	0	0	0	0	0	1	TO	2022-06-16	2	17:55:00	tariku.olijira@kncvtbc.org	2022-06-26	17:55:00	1	2022-08-30	1							1		2	17:57:00	2
13-025-01	control	child_arm_1	tab7
13-025-02	control	child_arm_1	tab7
13-025-03	control	child_arm_1	tab7
13-025-04	control	child_arm_1	tab7
13-026-00	control	index_arm_1	tab7	19:22:00	2	2	19:22:00	0	13	26	2	0	1	1		0	0	0	0				0	0	0	0	0	1	TO	2022-06-19	2	19:23:00	tariku.olijira@kncvtbc.org	2022-06-19	19:23:00	1	2022-08-30	1							1		2
13-027-00	control	index_arm_1	tab7	19:23:00	2	2	19:24:00	0	13	27	2	0	1	1		0	0	0	0				0	0	0	0	0	1	TO	2022-06-19	2	19:24:00	tariku.olijira@kncvtbc.org	2022-06-19	19:24:00	1	2022-08-30	1							1		2
13-028-00	control	index_arm_1	tab7	18:01:00	2	2	18:01:00	0	13	28	1	1	1	1	1	0	0	1	1	11	8	2014	0	0	0	0	0	1	TO	2022-06-16	2	18:01:00	tariku.olijira@kncvtbc.org	2022-06-26	18:01:00	1	2022-08-30	1							1		2	18:02:00	2
13-029-00	control	index_arm_1	tab7	18:05:00	2	2	18:05:00	0	13	29	1	1	1	1	1	0	0	1	1	5	8	2014	0	0	0	0	0	1	TO	2022-06-16	2	18:06:00	tariku.olijira@kncvtbc.org	2022-06-26	18:06:00	1	2022-08-30	1							1		2	18:06:00	2
13-029-01	control	child_arm_1	tab7
13-030-00	control	index_arm_1	tab7	19:25:00	2	2	19:25:00	0	13	30	2	0	1	1		0	0	0	0				0	0	0	0	0	1	TO	2022-06-19	2	19:26:00	tariku.olijira@kncvtbc.org	2022-06-19	19:26:00	1	2022-08-30	1							1		2
13-031-00	control	index_arm_1	tab7	18:09:00	2	2	18:09:00	0	13	31	1	1	1	1	1	0	0	1	1	23	8	2014	0	0	0	0	0	1	TO	2022-06-16	2	18:10:00	tariku.olijira@kncvtbc.org	2022-06-26	18:10:00	1	2022-08-30	1							1		2	18:10:00	2
13-031-01	control	child_arm_1	tab7
13-032-00	control	index_arm_1	tab7	19:26:00	2	2	19:27:00	0	13	32	2	0	1	1		0	0	0	0				0	0	0	0	0	1	TO	2022-06-19	2	19:27:00	tariku.olijira@kncvtbc.org	2022-06-19	19:27:00	1	2022-08-30	1							1		2
13-033-00	control	index_arm_1	tab7	19:28:00	2	2	19:28:00	0	13	33	2	0	1	1		0	0	0	0				0	0	0	0	0	1	TO	2022-06-19	2	19:28:00	tariku.olijira@kncvtbc.org	2022-06-19	19:28:00	1	2022-08-30	1							1		2
13-034-00	control	index_arm_1	tab7	19:29:00	2	2	19:29:00	0	13	34	2	0	1	1		0	0	0	0				0	0	0	0	0	1	TO	2022-06-19	2	19:30:00	tariku.olijira@kncvtbc.org	2022-06-19	19:30:00	1	2022-08-30	1							1		2
13-035-00	control	index_arm_1	tab7	18:13:00	2	2	18:13:00	0	13	35	1	1	1	1	1	0	0	1	1	20	10	2014	0	0	0	0	0	1	TO	2022-06-24	2	18:14:00	tariku.olijira@kncvtbc.org	2022-06-26	18:14:00	1	2022-08-30	2	1	1	0		0		1		2	20:40:00	2
13-035-01	control	child_arm_1	tab7
13-035-02	control	child_arm_1	tab7
13-035-03	control	child_arm_1	tab7
13-036-00	control	index_arm_1	tab7	19:34:00	2	2	19:34:00	0	13	36	1	1	1	1	1	0	0	1	1	23	10	2014	0	0	0	0	0	1	TO	2022-07-03	2	19:35:00	tariku.olijira@kncvtbc.org	2022-07-03	19:35:00	1	2022-09-01	1							1		2	19:35:00	2
13-036-01	control	child_arm_1	tab7
13-036-02	control	child_arm_1	tab7
13-037-00	control	index_arm_1	tab7	12:17:00	2	2	12:12:00	0	13	37	2	0	1	1		0	0	0	0				0	0	0	0	0	1	TO	2022-08-13	2	12:13:00	tariku.olijira@kncvtbc.org	2022-08-13	12:18:00	1	2022-08-30	1							1		2
13-038-00	control	index_arm_1	tab7	12:20:00	2	2	12:13:00	0	13	38	2	0	1	1		0	0	0	0				0	0	0	0	0	1	TO	2022-08-13	2	12:14:00	tariku.olijira@kncvtbc.org	2022-08-13	12:21:00	1	2022-08-30	1							1		2
13-039-00	control	index_arm_1	tab7	12:22:00	2	2	12:14:00	0	13	39	2	0	1	1		0	0	0	0				0	0	0	0	0	1	TO	2022-08-13	2	12:15:00	tariku.olijira@kncvtbc.org	2022-08-13	12:24:00	1	2022-08-30	1							1		2
13-040-00	control	index_arm_1	tab7	14:01:00	2	2	01:27:00	0	13	40	1	1	1	1	1	0	0	1	1	22	11	2014	0	0	0	0	0	1	TO	2022-08-17	2	01:29:00	tariku.olijira@kncvtbc.org	2022-08-21	14:02:00	1	2022-09-05	1							1		2	14:04:00	2
13-040-01	control	child_arm_1	tab7
13-041-00	control	index_arm_1	tab7	12:25:00	2	2	12:15:00	0	13	41	2	0	1	1		0	0	0	0				0	0	0	0	0	1	TO	2022-08-13	2	12:15:00	tariku.olijira@kncvtbc.org	2022-08-13	12:26:00	1	2022-08-30	1							1		2
13-042-00	control	index_arm_1	tab7	12:26:00	2	2	12:15:00	0	13	42	2	0	1	1		0	0	0	0				0	0	0	0	0	1	TO	2022-08-13	2	12:16:00	tariku.olijira@kncvtbc.org	2022-08-13	12:28:00	1	2022-08-30	1							1		2
13-043-00	control	index_arm_1	tab7	13:38:00	2	2	13:38:00	0	13	43	2	0	1	1		0	0	0	0				0	0	0	0	0	1	TO	2022-08-29	2	13:38:00	tariku.olijira@kncvtbc.org	2022-08-29	13:38:00	1	2022-12-23	1							1		2
13-044-00	control	index_arm_1	tab7	13:39:00	2	2	13:39:00	0	13	44	2	0	1	1		0	0	0	0				0	0	0	0	0	1	TO	2022-08-29	2	13:40:00	tariku.olijira@kncvtbc.org	2022-08-29	13:40:00	1	2022-12-23	1							1		2
14-000-00	control	clinic_arm_1	tab6
14-001-00	control	index_arm_1	tab6	06:57:00	2	1	07:13:00	0	14	1	1	1	1	1	1	0	0	1	1	4	13	2013	0	0	0	0	0	1	OF	2022-02-07	1	07:14:00	obsi.file@kncvtbc.org	2022-02-18	07:07:00	1	2022-02-22	2	1	1	1	1	0		1		2	07:07:00	2
14-001-01	control	child_arm_1	tab6
14-001-02	control	child_arm_1	tab6
14-002-00	control	index_arm_1	tab6	23:17:00	2	1	11:25:00	0	14	2	2	0	1	1	0	0	0	0	0				0	0	0	0	0	1	OF	2022-02-18	1	11:26:00	obsi.file@kncvtbc.org	2022-02-18	23:21:00	1	2022-03-03	2	1	3	0		0		1		2
14-003-00	control	index_arm_1	tab6	07:16:00	2	1	01:21:00	0	14	3	1	1	1	1	1	0	0	1	1	3	1	2014	0	0	0	0	0	1	OF	2022-02-07	1	01:22:00	obsi.file@kncvtbc.org	2022-02-18	07:18:00	1	2022-02-22	1							1		2	07:18:00	2
14-003-01	control	child_arm_1	tab6
14-003-02	control	child_arm_1	tab6
14-004-00	control	index_arm_1	tab6	14:42:00	2	2	02:35:00	0	14	4	1	1	1	1	1	0	0	1	1	14	1	2014	0	0	0	0	0	1	OF	2022-02-18	2	02:36:00	obsi.file@kncvtbc.org	2022-02-18	14:43:00	1	2022-02-22	2	0		1	1	0		1		2	14:44:00	2
14-004-01	control	child_arm_1	tab6
14-004-02	control	child_arm_1	tab6
14-005-00	control	index_arm_1	tab6	23:21:00	2	1	11:28:00	0	14	5	2	0	1	1	0	0	0	0	0				0	0	0	0	0	1	OF	2022-02-18	1	11:30:00	obsi.file@kncvtbc.org	2022-02-18	23:23:00	1	2022-03-03	1							1		2
14-006-00	control	index_arm_1	tab6	07:26:00	2	1	01:30:00	0	14	6	1	1	1	1	1	0	0	1	1	21	1	2014	0	0	0	0	0	1	OF	2022-02-07	1	01:32:00	obsi.file@kncvtbc.org	2022-02-18	07:28:00	1	2022-02-22	1							1		2	07:28:00	2
14-006-01	control	child_arm_1	tab6
14-007-00	control	index_arm_1	tab6	23:24:00	2	1	11:32:00	0	14	7	2	0	1	1	0	0	0	0	0				0	0	0	0	0	1	OF	2022-02-18	1	11:33:00	obsi.file@kncvtbc.org	2022-02-18	23:25:00	1	2022-03-03	1							1		2
14-008-00	control	index_arm_1	tab6	23:26:00	2	1	11:33:00	0	14	8	2	0	1	1	0	0	0	0	0				0	0	0	0	0	1	OF	2022-02-18	1	11:34:00	obsi.file@kncvtbc.org	2022-02-18	23:28:00	1	2022-03-03	1							1		2
14-009-00	control	index_arm_1	tab6	07:36:00	2	1	01:37:00	0	14	9	1	1	1	1	1	0	0	1	1	5	2	2014	0	0	0	0	0	1	OF	2022-02-07	1	01:42:00	obsi.file@kncvtbc.org	2022-02-18	07:38:00	1	2022-02-22	2	1	2	0		0		1		2	07:38:00	2
14-009-01	control	child_arm_1	tab6
14-009-02	control	child_arm_1	tab6
14-009-03	control	child_arm_1	tab6
14-009-04	control	child_arm_1	tab6
14-010-00	control	index_arm_1	tab6	07:44:00	2	1	01:51:00	0	14	10	1	1	1	1	1	0	0	1	1	6	2	2014	0	0	0	0	0	1	OF	2022-02-07	1	01:52:00	obsi.file@kncvtbc.org	2022-02-18	07:46:00	1	2022-02-22	1							1		2	07:46:00	2
14-010-01	control	child_arm_1	tab6
14-010-02	control	child_arm_1	tab6
14-010-03	control	child_arm_1	tab6
14-010-04	control	child_arm_1	tab6
14-010-05	control	child_arm_1	tab6
14-011-00	control	index_arm_1	tab6	23:28:00	2	1	11:35:00	0	14	11	2	0	1	1	0	0	0	0	0				0	0	0	0	0	1	OF	2022-02-18	1	11:36:00	obsi.file@kncvtbc.org	2022-02-18	23:30:00	1	2022-03-03	1							1		2
14-012-00	control	index_arm_1	tab6	07:53:00	2	1	02:00:00	0	14	12	1	1	1	1	1	0	0	1	1	12	2	2014	0	0	0	0	0	1	OF	2022-02-07	1	02:02:00	obsi.file@kncvtbc.org	2022-02-18	07:54:00	1	2022-02-22	1							1		2	07:55:00	2
14-012-01	control	child_arm_1	tab6
14-012-02	control	child_arm_1	tab6
14-013-00	control	index_arm_1	tab6	08:03:00	2	1	02:07:00	0	14	13	1	1	1	1	1	0	0	1	1	19	2	2014	0	0	0	0	0	1	OF	2022-02-07	1	02:09:00	obsi.file@kncvtbc.org	2022-02-18	08:04:00	1	2022-02-22	1							1		2	08:05:00	2
14-014-00	control	index_arm_1	tab6	08:11:00	2	1	02:14:00	0	14	14	1	1	1	1	1	0	0	1	1	24	2	2014	0	0	0	0	0	1	OF	2022-02-07	1	02:18:00	obsi.file@kncvtbc.org	2022-02-18	08:13:00	1	2022-02-22	1							1		2	08:13:00	2
14-014-01	control	child_arm_1	tab6
14-015-00	control	index_arm_1	tab6	23:30:00	2	1	11:37:00	0	14	15	2	1	0	1	0	0	0	0	0				0	0	0	0	0	1	OF	2022-02-18	1	11:39:00	obsi.file@kncvtbc.org	2022-02-18	23:32:00	1	2022-03-03	1							1		2
14-016-00	control	index_arm_1	tab6	23:33:00	2	2	03:07:00	0	14	16	2	0	0	1	0	0	0	0	0				0	0	0	0	0	1	OF	2022-02-18	2	03:08:00	obsi.file@kncvtbc.org	2022-02-18	23:34:00	1	2022-03-03	1							1		2
14-017-00	control	index_arm_1	tab6	08:18:00	2	1	02:24:00	0	14	17	1	1	1	1	1	0	0	1	1	5	3	2014	0	0	0	0	0	1	OF	2022-02-07	1	02:25:00	obsi.file@kncvtbc.org	2022-02-18	08:20:00	1	2022-02-22	1							1		2	08:20:00	2
14-017-01	control	child_arm_1	tab6
14-018-00	control	index_arm_1	tab6	23:35:00	2	1	03:09:00	0	14	18	2	0	0	1		0	0	0	0				0	0	0	0	0	1	OF	2022-02-18	1	03:10:00	obsi.file@kncvtbc.org	2022-02-18	23:37:00	1	2022-03-03	1							1		2
14-019-00	control	index_arm_1	tab6	08:27:00	2	1	02:44:00	0	14	19	1	1	1	1	1	0	0	1	1	21	3	2014	0	0	0	0	0	1	OF	2022-02-07	1	02:45:00	obsi.file@kncvtbc.org	2022-02-18	08:29:00	1	2022-02-22	1							1		2	08:29:00	2
14-020-00	control	index_arm_1	tab6	08:35:00	2	1	02:51:00	0	14	20	1	1	1	1	1	0	0	1	1	24	3	2014	0	0	0	0	0	1	OF	2022-02-07	1	02:52:00	obsi.file@kncvtbc.org	2022-02-18	08:37:00	1	2022-02-22	1							1		2	08:37:00	2
14-021-00	control	index_arm_1	tab6	23:38:00	2	2	03:11:00	0	14	21	2	0	1	1	0	0	0	0	0				0	0	0	0	0	1	OF	2022-02-18	2	03:13:00	obsi.file@kncvtbc.org	2022-02-18	23:41:00	1	2022-03-03	2	1	1	0		0		1		2
14-022-00	control	index_arm_1	tab6	23:47:00	2	2	03:14:00	0	14	22	2	0	1	1	0	0	0	0	0				0	0	0	0	0	1	OF	2022-02-18	2	03:15:00	obsi.file@kncvtbc.org	2022-02-18	23:48:00	1	2022-03-03	1							1		2
14-023-00	control	index_arm_1	tab6	08:44:00	2	1	02:58:00	0	14	23	1	1	1	1	1	0	0	1	1	30	3	2014	0	0	0	0	0	1	OF	2022-02-07	1	02:59:00	obsi.file@kncvtbc.org	2022-02-18	08:45:00	1	2022-02-22								1		2	08:45:00	2
14-024-00	control	index_arm_1	tab6	23:49:00	2	2	03:15:00	0	14	24	2	0	0	1	0	0	0	0	0				0	0	0	0	0	1	OF	2022-02-18	2	03:16:00	obsi.file@kncvtbc.org	2022-02-18	23:51:00	1	2022-03-03	1							1		2
14-025-00	control	index_arm_1	tab6	08:52:00	2	1	03:12:00	0	14	25	1	1	1	1	1	0	0	1	1	13	4	2014	0	0	0	0	0	1	OF	2022-02-07	1	03:14:00	obsi.file@kncvtbc.org	2022-02-18	08:54:00	1	2022-02-22	1							1		2	08:54:00	2
14-025-01	control	child_arm_1	tab6
14-026-00	control	index_arm_1	tab6	08:59:00	2	1	03:26:00	0	14	26	1	1	1	1	1	0	0	1	1	24	4	2014	0	0	0	0	0	1	OF	2022-02-07	1	03:27:00	obsi.file@kncvtbc.org	2022-02-18	09:01:00	1	2022-02-22	1							1		2	09:01:00	2
14-027-00	control	index_arm_1	tab6	09:07:00	2	1	03:32:00	0	14	27	1	1	1	1	1	0	0	1	1	12	4	2014	0	0	0	0	0	1	OF	2022-02-07	1	03:32:00	obsi.file@kncvtbc.org	2022-02-18	09:08:00	1	2022-02-22	1							1		2	09:08:00	2
14-027-01	control	child_arm_1	tab6
14-028-00	control	index_arm_1	tab6	09:14:00	2	1	03:38:00	0	14	28	1	1	1	1	1	0	0	1	1	26	4	2014	0	0	0	0	0	1	OF	2022-02-07	1	03:39:00	obsi.file@kncvtbc.org	2022-02-18	09:15:00	1	2022-02-22	1							1		2	09:15:00	2
14-028-01	control	child_arm_1	tab6
14-028-02	control	child_arm_1	tab6
14-028-03	control	child_arm_1	tab6
14-028-04	control	child_arm_1	tab6
14-028-05	control	child_arm_1	tab6
14-029-00	control	index_arm_1	tab6	09:21:00	2	1	03:45:00	0	14	29	1	1	1	1	1	0	0	1	1	27	4	2014	0	0	0	0	0	1	OF	2022-02-07	1	03:46:00	obsi.file@kncvtbc.org	2022-02-18	09:22:00	1	2022-02-22	1							1		2	09:22:00	2
14-029-01	control	child_arm_1	tab6
14-030-00	control	index_arm_1	tab6	09:29:00	2	1	03:53:00	0	14	30	1	1	1	1	1	0	0	1	1	28	4	2014	0	0	0	0	0	1	OF	2022-02-07	1	03:54:00	obsi.file@kncvtbc.org	2022-02-18	09:31:00	1	2022-02-22	1							1		2	09:31:00	2
14-031-00	control	index_arm_1	tab6	23:52:00	2	2	03:20:00	0	14	31	2	0	1	1	0	0	0	0	0				0	0	0	0	0	1	OF	2022-02-18	2	03:22:00	obsi.file@kncvtbc.org	2022-02-18	23:54:00	1	2022-03-03	1							1		2
14-032-00	control	index_arm_1	tab6	09:37:00	2	1	03:58:00	0	14	32	1	1	1	1	1	0	0	1	1	16	5	2014	0	0	0	0	0	1	OF	2022-02-07	1	03:59:00	obsi.file@kncvtbc.org	2022-02-18	09:38:00	1	2022-02-22	1							1		2	09:39:00	2
14-032-01	control	child_arm_1	tab6
14-033-00	control	index_arm_1	tab6	09:45:00	2	1	04:04:00	0	14	33	1	1	1	1	1	0	0	1	1	26	5	2014	0	0	0	0	0	1	OF	2022-02-07	1	04:05:00	obsi.file@kncvtbc.org	2022-02-18	09:47:00	1	2022-02-22	1							1		2	09:47:00	2
14-033-01	control	child_arm_1	tab6
14-033-02	control	child_arm_1	tab6
14-033-03	control	child_arm_1	tab6
14-034-00	control	index_arm_1	tab6	10:04:00	2	1	04:11:00	0	14	34	1	1	1	1	1	0	0	1	1	27	5	2014	0	0	0	0	0	1	OF	2022-02-07	1	04:12:00	obsi.file@kncvtbc.org	2022-02-18	10:06:00	1	2022-02-22	1							1		2	10:06:00	2
14-034-01	control	child_arm_1	tab6
14-034-02	control	child_arm_1	tab6
14-035-00	control	index_arm_1	tab6	09:22:00	2	1	02:37:00	0	14	35	1	1	1	1	1	0	0	1	1	20	6	2014	0	0	0	0	0	1	OF	2022-05-12	1	02:38:00	obsi.file@kncvtbc.org	2022-05-12	09:24:00	1	2022-09-02	1							1		2	08:13:00	2
14-036-00	control	index_arm_1	tab6	09:25:00	2	1	02:40:00	0	14	36	1	1	1	1	1	0	0	1	1	26	6	2014	0	0	0	0	0	1	OF	2022-05-12	1	02:41:00	obsi.file@kncvtbc.org	2022-05-12	09:26:00	1	2022-09-02	1							1		2	08:19:00	2
14-036-01	control	child_arm_1	tab6
14-037-00	control	index_arm_1	tab6	09:27:00	2	1	02:42:00	0	14	37	2	0	1	1		0	0	0	0				0	0	0	0	0	1	OF	2022-05-12	1	02:44:00	obsi.file@kncvtbc.org	2022-05-12	09:29:00	1	2022-09-02	1							1		2
14-038-00	control	index_arm_1	tab6	09:31:00	2	1	02:46:00	0	14	38	2	0	1	1		0	0	0	0				0	0	0	0	0	1	OF	2022-05-12	1	02:47:00	obsi.file@kncvtbc.org	2022-05-12	09:33:00	1	2022-09-02	1							1		2
14-039-00	control	index_arm_1	tab6	09:34:00	2	1	02:48:00	0	14	39	1	1	1	1	1	0	0	1	1	9	7	2014	0	0	0	0	0	1	OF	2022-05-12	1	02:49:00	obsi.file@kncvtbc.org	2022-05-12	09:36:00	1	2022-09-02	1							1		2	08:24:00	2
14-039-01	control	child_arm_1	tab6
14-039-02	control	child_arm_1	tab6
14-039-03	control	child_arm_1	tab6
14-040-00	control	index_arm_1	tab6	09:36:00	2	1	02:50:00	0	14	40	2	0	1	1		0	0	0	0				0	0	0	0	0	1	OF	2022-05-12	1	02:51:00	obsi.file@kncvtbc.org	2022-05-12	09:38:00	1	2022-09-02	1							1		2
14-041-00	control	index_arm_1	tab6	09:39:00	2	1	02:57:00	0	14	41	2	0	1	1		0	0	0	0				0	0	0	0	0	1	OF	2022-05-12	1	02:57:00	obsi.file@kncvtbc.org	2022-05-12	09:41:00	1	2022-09-02	1							1		2
14-042-00	control	index_arm_1	tab6	12:09:00	2	1	02:59:00	0	14	42	2	0	1	1		0	0	0	0				0	0	0	0	0	1	OF	2022-05-12	1	03:01:00	obsi.file@kncvtbc.org	2022-05-12	12:14:00	1	2022-09-02	1							1		2
14-043-00	control	index_arm_1	tab6	11:35:00	2	1	03:03:00	0	14	43	2	0	1	1		0	0	0	0				0	0	0	0	0	1	OF	2022-05-12	1	03:05:00	obsi.file@kncvtbc.org	2022-05-12	11:37:00	1	2022-09-02	1							1		2
14-044-00	control	index_arm_1	tab6	11:38:00	2	1	03:06:00	0	14	44	1	1	1	1	1	0	0	1	1	13	8	2014	0	0	0	0	0	1	OF	2022-05-12	1	03:07:00	obsi.file@kncvtbc.org	2022-05-12	11:47:00	1	2022-09-02	1							1		2	08:33:00	2
14-045-00	control	index_arm_1	tab6	11:49:00	2	1	03:10:00	0	14	45	2	0	1	1		0	0	0	0				0	0	0	0	0	1	OF	2022-05-12	1	03:12:00	obsi.file@kncvtbc.org	2022-05-12	11:51:00	1	2022-09-02	1							1		2
14-046-00	control	index_arm_1	tab6	11:52:00	2	1	03:16:00	0	14	46	2	0	1	1		0	0	0	0				0	0	0	0	0	1	OF	2022-05-12	1	03:17:00	obsi.file@kncvtbc.org	2022-05-12	11:54:00	1	2022-09-02	1							1		2
14-047-00	control	index_arm_1	tab6	09:42:00	2	1	03:19:00	0	14	47	2	0	1	1		0	0	0	0				0	0	0	0	0	1	OF	2022-05-12	1	03:20:00	obsi.file@kncvtbc.org	2022-05-12	09:44:00	1	2022-09-02	1							1		2
14-048-00	control	index_arm_1	tab6	10:25:00	2	1	03:57:00	0	14	48	2	0	1	1		0	0	0	0				0	0	0	0	0	1	OF	2022-06-01	1	03:59:00	obsi.file@kncvtbc.org	2022-05-30	10:26:00	1	2022-09-02	1							1		2
14-049-00	control	index_arm_1	tab6	10:27:00	2	1	04:00:00	0	14	49	1	1	1	1	1	0	0	1	1	17	9	2014	0	0	0	0	0	1	OF	2022-05-30	1	04:05:00	obsi.file@kncvtbc.org	2022-06-01	10:29:00	1	2022-09-02	1							1		2	09:14:00	2
14-050-00	control	index_arm_1	tab6	10:31:00	2	1	03:44:00	0	14	50	1	1	1	1	1	0	0	1	1	11	9	2014	0	0	0	0	0	1	OF	2022-05-30	1	04:07:00	obsi.file@kncvtbc.org	2022-06-01	10:33:00	1	2022-09-02	1							1		2	09:29:00	2
14-050-01	control	child_arm_1	tab6
14-051-00	control	index_arm_1	tab6	10:34:00	2	1	04:07:00	0	14	51	2	0	1	1		0	0	0	0				0	0	0	0	0	1	OF	2022-05-30	1	04:08:00	obsi.file@kncvtbc.org	2022-06-01	10:35:00	1	2022-09-02	1							1		2
14-052-00	control	index_arm_1	tab6	10:36:00	2	1		0	14	52	2	0	0	1		0	0	0	0				0	0	0	0	0	1	OF	2022-05-30			obsi.file@kncvtbc.org	2022-06-01	10:37:00	1	2022-09-02	1							1		2
14-053-00	control	index_arm_1	tab6	08:23:00	2	1	05:30:00	0	14	53	1	1	1	1	1	0	0	1	1	30	9	2014	0	0	0	0	0	1	OF	2022-06-20	1	05:32:00	obsi.file@kncvtbc.org	2022-06-20	08:25:00	1	2022-09-05	1							1		2	10:02:00	2
14-054-00	control	index_arm_1	tab6	08:26:00	2	1	05:34:00	0	14	54	0	0	1	1		0	0	0	0				0	0	0	0	0	1	OF	2022-06-22	1	05:37:00	obsi.file@kncvtbc.org	2022-07-04	08:28:00	1	2022-09-05	1							1		2
14-055-00	control	index_arm_1	tab6	08:29:00	2	1	05:37:00	0	14	55	1	1	1	1	1	0	0	1	1	8	10	2014	0	0	0	0	0	1	OF	2022-06-24	1	05:39:00	obsi.file@kncvtbc.org	2022-06-24	08:32:00	1	2022-09-05	1							1		2	09:34:00	2
14-055-01	control	child_arm_1	tab6
14-055-02	control	child_arm_1	tab6
14-055-03	control	child_arm_1	tab6
14-056-00	control	index_arm_1	tab6	08:33:00	2	1	05:40:00	0	14	56	2	0	0	1		0	0	0	0				0	0	0	0	0	1	OF	2022-06-26	1	05:41:00	obsi.file@kncvtbc.org	2022-06-26	08:35:00	1	2022-09-05	2	1	1	0		0		1		2
14-057-00	control	index_arm_1	tab6	08:36:00	2	1	05:41:00	0	14	57	2	0	0	1		0	0	0	0				0	0	0	0	0	1	OF	2022-06-27	1	05:42:00	obsi.file@kncvtbc.org	2022-06-27	08:39:00	1	2022-09-05	2	1	1	0		0		1		2
14-058-00	control	index_arm_1	tab6	08:40:00	2	1	05:43:00	0	14	58	1	1	1	1	1	0	0	1	1	21	10	2014	0	0	0	0	0	1	OF	2022-06-28	1	05:44:00	obsi.file@kncvtbc.org	2022-06-28	08:42:00	1	2022-09-05	2	0		0		1	There error in writing PIN. It should be 14-058-00	1		2	09:39:00	2
14-058-01	control	child_arm_1	tab6
14-058-02	control	child_arm_1	tab6
14-058-03	control	child_arm_1	tab6
14-059-00	control	index_arm_1	tab6	16:18:00	2	1		0	14	59	2	0	1	1		0	0	0	0				0	0	0	0	0	1	OF	2022-07-12	1		obsi.file@kncvtbc.org	2022-07-12	16:20:00	1	2022-09-05	1							1		2
14-060-00	control	index_arm_1	tab6	13:12:00	2	1	04:00:00	0	14	60	1	1	1	1	1	0	0	1	1	8	11	2014	0	0	0	0	0	1	OF	2022-07-15	1	04:10:00	obsi.file@kncvtbc.org	2022-07-20	13:14:00	1	2022-09-05	1							1		2	09:44:00	2
14-060-01	control	child_arm_1	tab6
14-060-02	control	child_arm_1	tab6
14-060-03	control	child_arm_1	tab6
14-060-04	control	child_arm_1	tab6
14-061-00	control	index_arm_1	tab6	14:54:00	2	2	08:55:00	0	14	61	2	0	1	1		0	0	0	0				0	0	0	0	0	1	OF	2022-07-25	2	08:59:00	obsi.file@kncvtbc.org	2022-07-25	14:56:00	1	2022-09-05	1							1		2
14-062-00	control	index_arm_1	tab6	10:07:00	2	1	02:05:00	0	14	62	2	0	1	1		0	0	0	0				0	0	0	0	0	1	OF	2022-08-11	1	02:06:00	obsi.file@kncvtbc.org	2022-08-26	10:08:00	1	2022-09-05	1							1		2
14-063-00	control	index_arm_1	tab6	10:09:00	2	1	02:30:00	0	14	63	2	0	1	1		0	0	0	0				0	0	0	0	0	1	OF	2022-08-16	1	02:35:00	obsi.file@kncvtbc.org	2022-08-26	10:10:00	1	2022-09-05	1							1		2
14-064-00	control	index_arm_1	tab6	09:48:00	2	1	04:08:00	0	14	64	1	1	1	1	1	0	0	1	1	28	11	2014	0	0	0	0	0	1	OF	2022-08-18	1	04:09:00	obsi.file@kncvtbc.org	2022-08-26	09:50:00	1	2022-09-05	2	1	1	0		0		1		2	09:51:00	2
14-064-01	control	child_arm_1	tab6
14-065-00	control	index_arm_1	tab6	09:55:00	2	1	04:22:00	0	14	65	1	1	1	1	1	0	0	1	1	9	12	2014	0	0	0	0	0	1	OF	2022-08-18	1	04:23:00	obsi.file@kncvtbc.org	2022-08-26	09:57:00	1	2022-09-05	1							1		2	09:57:00	2
14-065-01	control	child_arm_1	tab6
14-065-02	control	child_arm_1	tab6
14-065-03	control	child_arm_1	tab6
14-065-04	control	child_arm_1	tab6
14-065-05	control	child_arm_1	tab6
14-065-06	control	child_arm_1	tab6
15-000-00	control	clinic_arm_1	tab3
15-001-00	control	index_arm_1	tab3	16:49:00	2	2	02:00:00	0	15	1	2	0	0	1		0	0	0	0				0	0	0	0	0	1	DA	2022-05-13	2	02:03:00	dawud.aman@kncvtbc.org	2022-05-13	16:51:00	1	2022-05-27	1							1		2
15-002-00	control	index_arm_1	tab3	16:53:00	2	2	02:04:00	0	15	2	2	0	1	1		0	0	0	0				0	0	0	0	0	1	DA	2022-05-13	2	02:10:00	dawud.aman@kncvtbc.org	2022-05-13	16:54:00	1	2022-05-27	1							1		2
15-003-00	control	index_arm_1	tab3	13:23:00	2	1	09:00:00	0	15	3	1	1	1	1		0	0	1	1	7	1	2014	0	0	0	0	0	1	DA	2022-03-07	1	09:03:00	dawud.aman@kncvtbc.org	2022-05-13	13:24:00	1	2022-05-27	1							1		2	13:25:00	2
15-003-01	control	child_arm_1	tab3
15-003-02	control	child_arm_1	tab3
15-003-03	control	child_arm_1	tab3
15-003-04	control	child_arm_1	tab3
15-004-00	control	index_arm_1	tab3		2	2	02:12:00	0	15	4	2	1	0	1		0	0	0	0				0	0	0	0	0	1	DA	2022-05-13	2	02:15:00	dawud.aman@kncvtbc.org	2022-05-16		1	2022-05-27	1							1		2
15-005-00	control	index_arm_1	tab3	14:03:00	2	1	09:15:00	0	15	5	1	1	1	1		0	0	1	1	13	1	2014	0	0	0	0	0	1	DA	2022-03-07	1	09:16:00	dawud.aman@kncvtbc.org	2022-05-13	14:06:00	1	2022-05-27	1							1		2	14:11:00	2
15-006-00	control	index_arm_1	tab3	16:25:00	2	2	02:16:00	0	15	6	2	1	1	0		0	0	0	0				0	0	0	0	0	1	DA	2022-05-13	2	02:20:00	dawud.aman@kncvtbc.org	2022-05-16	16:30:00	1	2022-05-27	1							1		2
15-007-00	control	index_arm_1	tab3	17:00:00	2	2	02:22:00	0	15	7	2	1	1	0		0	0	0	0				0	0	0	0	0	1	DA	2022-05-13	2	02:23:00	dawud.aman@kncvtbc.org	2022-05-13	17:04:00	1	2022-05-27	1							1		2
15-008-00	control	index_arm_1	tab3	14:03:00	2	2	02:25:00	0	15	8	2	0	1	1		0	0	0	0				0	0	0	0	0	1	DA	2022-05-12	2	02:26:00	dawud.aman@kncvtbc.org	2022-05-13	14:05:00	1	2022-05-27	1							1		2
15-009-00	control	index_arm_1	tab3	14:05:00	2	2	02:27:00	0	15	9	2	1	1	0		0	0	0	0				0	0	0	0	0	1	DA	2022-05-13	2	02:28:00	dawud.aman@kncvtbc.org	2022-05-16	14:07:00	1	2022-05-27	1							1		2
15-010-00	control	index_arm_1	tab3	14:07:00	2	2	02:30:00	0	15	10	2	1	0	1		0	0	0	0				0	0	0	0	0	1	DA	2022-05-13	2	02:32:00	dawud.aman@kncvtbc.org	2022-05-16	14:08:00	1	2022-05-27	1							1		2
15-011-00	control	index_arm_1	tab3	14:10:00	2	2	02:33:00	0	15	11	2	1	1	0		0	0	0	0				0	0	0	0	0	1	DA	2022-05-13	2	02:34:00	dawud.aman@kncvtbc.org	2022-05-16	14:11:00	1	2022-05-27	1							1		2
15-012-00	control	index_arm_1	tab3	14:12:00	2	2	02:35:00	0	15	12	2	1	0	1		0	0	0	0				0	0	0	0	0	1	DA	2022-05-13	2	02:37:00	dawud.aman@kncvtbc.org	2022-05-16	14:13:00	1	2022-05-27	1							1		2
15-013-00	control	index_arm_1	tab3	14:14:00	2	2	02:38:00	0	15	13	2	0	1	1		0	0	0	0				0	0	0	0	0	1	DA	2022-05-13	2	02:39:00	dawud.aman@kncvtbc.org	2022-05-16	14:15:00	1	2022-05-27	1							1		2
15-014-00	control	index_arm_1	tab3	12:29:00	2	2	02:40:00	0	15	14	2	0	1	1		0	0	0	0				0	0	0	0	0	1	DA	2022-05-13	2	02:42:00	dawud.aman@kncvtbc.org	2022-05-16	13:31:00	1	2022-05-27	1							1		2
15-015-00	control	index_arm_1	tab3	14:40:00	2	1	09:35:00	0	15	15	1	1	1	1		0	0	1	1	30	2	2014	0	0	0	0	0	1	DA	2022-03-07	1	09:37:00	dawud.aman@kncvtbc.org	2022-05-13	14:44:00	1	2022-05-27	2	1	2	1	3	0		1		2	14:45:00	2
15-015-01	control	child_arm_1	tab3
15-016-00	control	index_arm_1	tab3	13:31:00	2	2	02:43:00	0	15	16	2	0	0	1		0	0	0	0				0	0	0	0	0	1	DA	2022-05-13	2	02:44:00	dawud.aman@kncvtbc.org	2022-05-16	13:33:00	1	2022-05-27	1							1		2
15-017-00	control	index_arm_1	tab3	15:23:00	2	1	10:10:00	0	15	17	1	1	1	1		0	0	1	1	23	3	2014	0	0	0	0	0	1	DA	2022-03-14	1	10:12:00	dawud.aman@kncvtbc.org	2022-05-13	15:25:00	1	2022-05-27	2	1	1	0		0		1		2	15:25:00	2
15-017-01	control	child_arm_1	tab3
15-017-02	control	child_arm_1	tab3
15-017-03	control	child_arm_1	tab3
15-017-04	control	child_arm_1	tab3
15-017-05	control	child_arm_1	tab3
15-018-00	control	index_arm_1	tab3	15:32:00	2	1	10:34:00	0	15	18	1	1	1	1		0	0	1	1	27	3	2014	0	0	0	0	0	1	DA	2022-03-07	1	10:35:00	dawud.aman@kncvtbc.org	2022-05-13	15:33:00	1	2022-05-27	1							1		2	15:34:00	2
15-019-00	control	index_arm_1	tab3		2	2	02:54:00	0	15	19	2	1	1	0		0	0	0	0				0	0	0	0	0	1	DA	2022-05-13	2	02:55:00	dawud.aman@kncvtbc.org	2022-05-13		1	2022-08-12	1							1		2
15-020-00	control	index_arm_1	tab3		2	2	03:00:00	0	15	20	2	0	1	1		0	0	0	0				0	0	0	0	0	1	DA	2022-05-13	2	03:02:00	dawud.aman@kncvtbc.org	2022-05-13		1	2022-08-12	1							1		2
15-021-00	control	index_arm_1	tab3	15:40:00	2	1	11:10:00	0	15	21	1	1	1	1		0	0	1	1	26	4	2014	0	0	0	0	0	1	DA	2022-03-07	1	11:14:00	dawud.aman@kncvtbc.org	2022-05-13	15:41:00	1	2022-05-27	1							1		2	15:42:00	1
15-021-01	control	child_arm_1	tab3
15-021-02	control	child_arm_1	tab3
15-022-00	control	index_arm_1	tab3	15:47:00	2	2	02:00:00	0	15	22	1	1	1	1		0	0	1	1	27	4	2014	0	0	0	0	0	1	DA	2022-03-07	2	02:02:00	dawud.aman@kncvtbc.org	2022-05-13	15:49:00	1	2022-05-27	1							1		2	15:49:00	2
15-023-00	control	index_arm_1	tab3		2	2	03:10:00	0	15	23	2	0	1	1		0	0	0	0				0	0	0	0	0	1	DA	2022-05-13	2	03:12:00	dawud.aman@kncvtbc.org	2022-05-13		1	2022-08-12	1							1		2
15-024-00	control	index_arm_1	tab3		2	2	03:13:00	0	15	24	2	0	1	1		0	0	0	0				0	0	0	0	0	1	DA	2022-05-13		03:19:00	dawud.aman@kncvtbc.org	2022-05-13		1	2022-08-12	1							1		2
15-025-00	control	index_arm_1	tab3		2	2	03:15:00	0	15	25	2	0	1	1		0	0	0	0				0	0	0	0	0	1	DA	2022-05-13	2	03:16:00	dawud.aman@kncvtbc.org	2022-05-13		1	2022-08-12	1							1		2
15-026-00	control	index_arm_1	tab3	13:50:00	2	2	03:20:00	0	15	26	2	0	1	1		0	0	0	0				0	0	0	0	0	1	DA	2022-05-13	2	03:22:00	dawud.aman@kncvtbc.org	2022-05-16	13:51:00	1	2022-05-27	1							1		2
15-027-00	control	index_arm_1	tab3	14:34:00	2	1	08:34:00	0	15	27	2	0	1	0		0	0	0	0				0	0	0	0	0	1	DA	2022-05-13	1	08:35:00	dawud.aman@kncvtbc.org	2022-05-13	14:35:00	1	2022-05-27	1							1		2
15-028-00	control	index_arm_1	tab3	15:55:00	2	2	02:24:00	0	15	28	1	1	1	1		0	0	1	1	7	6	2014	0	0	0	0	0	1	DA	2022-03-07	2	02:26:00	dawud.aman@kncvtbc.org	2022-05-13	15:57:00	1	2022-05-27	1							1		2	15:57:00	2
15-028-01	control	child_arm_1	tab3
15-028-02	control	child_arm_1	tab3
15-029-00	control	index_arm_1	tab3	14:36:00	2	1	08:36:00	0	15	29	2	1	1	0		0	0	0	0				0	0	0	0	0	1	DA	2022-05-13	1	08:37:00	dawud.aman@kncvtbc.org	2022-05-13	14:37:00	1	2022-05-27	1							1		2
15-030-00	control	index_arm_1	tab3	16:04:00	2	2	03:20:00	0	15	30	1	1	1	1		0	0	1	1	8	6	2014	0	0	0	0	0	1	DA	2022-03-07	2	03:24:00	dawud.aman@kncvtbc.org	2022-05-13	16:05:00	1	2022-05-27	2	0		1	1	0		1		2	16:06:00	2
15-031-00	control	index_arm_1	tab3	16:21:00	2	2	04:35:00	0	15	31	1	1	1	1		0	0	1	1	16	6	2014	0	0	0	0	0	1	DA	2022-03-07	2	04:38:00	dawud.aman@kncvtbc.org	2022-05-13	16:22:00	1	2022-05-27	1							1		2	16:22:00	2
15-031-01	control	child_arm_1	tab3
15-031-02	control	child_arm_1	tab3
15-032-00	control	index_arm_1	tab3	14:37:00	2	1	08:38:00	0	15	32	2	1	1	0		0	0	0	0				0	0	0	0	0	1	DA	2022-05-17	1	08:39:00	dawud.aman@kncvtbc.org	2022-05-17	14:39:00	1	2022-09-05	2	0		1	5	0		1		2
15-033-00	control	index_arm_1	tab3	14:39:00	2	1	08:39:00	0	15	33	2	1	1	0		0	0	0	0				0	0	0	0	0	1	DA	2022-05-13	1	08:40:00	dawud.aman@kncvtbc.org	2022-05-13	14:40:00	1	2022-05-27	1							1		2
15-034-00	control	index_arm_1	tab3	16:12:00	2	2	04:10:00	0	15	34	1	1	1	1		0	0	1	1	15	6	2014	0	0	0	0	0	1	DA	2022-03-07	2	04:12:00	dawud.aman@kncvtbc.org	2022-05-13	16:14:00	1	2022-05-27	1							1		2	16:15:00	2
15-035-00	control	index_arm_1	tab3	14:41:00	2	1	08:41:00	0	15	35	2	1	1	0		0	0	0	0				0	0	0	0	0	1	DA	2022-05-13	1	08:42:00	dawud.aman@kncvtbc.org	2022-05-13	14:42:00	1	2022-05-27	1							1		2
15-036-00	control	index_arm_1	tab3	14:42:00	2	1	08:42:00	0	15	36	2	0	1	0		0	0	0	0				0	0	0	0	0	1	DA	2022-05-13	1	08:43:00	dawud.aman@kncvtbc.org	2022-05-13	14:43:00	1	2022-05-27	1							1		2
15-037-00	control	index_arm_1	tab3	14:44:00	2	1	08:44:00	0	15	37	2	0	0	1		0	0	0	0				0	0	0	0	0	1	DA	2022-05-13	1	08:45:00	dawud.aman@kncvtbc.org	2022-05-13	14:45:00	1	2022-05-27	1							1		2
15-038-00	control	index_arm_1	tab3	14:46:00	2	1	08:46:00	0	15	38	2	1	1	0		0	0	0	0				0	0	0	0	0	1	DA	2022-05-13	1	08:47:00	dawud.aman@kncvtbc.org	2022-05-13	14:46:00	1	2022-05-27	1							1		2
15-039-00	control	index_arm_1	tab3	14:47:00	2	1	08:47:00	0	15	39	2	1	1	0		0	0	0	0				0	0	0	0	0	1	DA	2022-05-13	1	08:48:00	dawud.aman@kncvtbc.org	2022-05-13	14:48:00	1	2022-05-27	1							1		2
15-040-00	control	index_arm_1	tab3	14:49:00	2	1	08:49:00	0	15	40	2	0	1	1		0	0	0	0				0	0	0	0	0	1	DA	2022-05-13	1	08:50:00	dawud.aman@kncvtbc.org	2022-05-13	14:49:00	1	2022-05-27	1							1		2
15-041-00	control	index_arm_1	tab3	21:31:00	2	2	02:00:00	0	15	41	1	1	1	1		0	0	1	1	13	7	2014	0	0	0	0	0	1	DA	2022-08-27	2	02:04:00	dawud.aman@kncvtbc.org	2022-08-27	21:32:00	1	2022-09-01	1							1		2	21:33:00	2
15-041-01	control	child_arm_1	tab3
15-041-02	control	child_arm_1	tab3
15-041-03	control	child_arm_1	tab3
15-041-04	control	child_arm_1	tab3
15-041-05	control	child_arm_1	tab3
15-042-00	control	index_arm_1	tab3	14:51:00	2	1	08:51:00	0	15	42	2	0	0	1		0	0	0	0				0	0	0	0	0	1	DA	2022-05-13	1	08:52:00	dawud.aman@kncvtbc.org	2022-05-13	14:52:00	1	2022-05-27	1							1		2
15-043-00	control	index_arm_1	tab3	17:04:00	2	1	09:05:00	0	15	43	2	0	1	1		0	0	0	0				0	0	0	0	0	1	DA	2022-05-13	1	09:08:00	dawud.aman@kncvtbc.org	2022-05-13	17:06:00	1	2022-05-27	1							1		2
15-044-00	control	index_arm_1	tab3	21:38:00	2	2	03:00:00	0	15	44	1	1	1	1		0	0	1	1	4	8	2014	0	0	0	0	0	1	DA	2022-08-26	2	03:04:00	dawud.aman@kncvtbc.org	2022-08-26	21:39:00	1	2022-09-01	1							1		2	21:39:00	2
15-044-01	control	child_arm_1	tab3
15-044-02	control	child_arm_1	tab3
15-045-00	control	index_arm_1	tab3		2	1	10:00:00	0	15	45	2	0	1	0		0	0	0	0				0	0	0	0	0	1	DA	2022-05-13	1	10:02:00	dawud.aman@kncvtbc.org	2022-05-13		1	2022-08-12	1							1		2
15-046-00	control	index_arm_1	tab3	17:09:00	2	1	09:09:00	0	15	46	2	0	1	0		0	0	0	0				0	0	0	0	0	1	DA	2022-05-13	1	09:10:00	dawud.aman@kncvtbc.org	2022-05-13	17:10:00	1	2022-05-27	2	0		1	1	0		1		2
15-047-00	control	index_arm_1	tab3		2	1	10:04:00	0	15	47	2	0	1	1		0	0	0	0				0	0	0	0	0	1	DA	2022-05-13	1	10:06:00	dawud.aman@kncvtbc.org	2022-05-13		1	2022-08-12	1							1		2
15-048-00	control	index_arm_1	tab3	21:43:00	2	2	03:20:00	0	15	44	1	1	1	1		0	0	1	1	19	8	2014	0	0	0	0	0	1	DA	2022-08-26	2	03:22:00	dawud.aman@kncvtbc.org	2022-08-26	21:45:00	1	2022-09-01	1							1		2	21:45:00	2
15-048-01	control	child_arm_1	tab3
15-048-02	control	child_arm_1	tab3
15-048-03	control	child_arm_1	tab3
15-049-00	control	index_arm_1	tab3	01:49:00	2	1	09:00:00	0	15	49	2	1	1	0		0	0	0	0				0	0	0	0	0	1	DA	2022-08-26	1	09:03:00	dawud.aman@kncvtbc.org	2022-08-27	01:50:00	1	2022-09-01	1							1		2
15-050-00	control	index_arm_1	tab3	01:52:00	2	2	05:00:00	0	15	50	2	0	1	0		0	0	0	0				0	0	0	0	0	1	DA	2022-08-26	2	05:02:00	dawud.aman@kncvtbc.org	2022-08-27	01:53:00	1	2022-09-01	1							1		2
15-051-00	control	index_arm_1	tab3	01:54:00	2	2	05:07:00	0	15	51	2	0	1	0		0	0	0	0				0	0	0	0	0	1	DA	2022-08-26	2	05:07:00	dawud.aman@kncvtbc.org	2022-08-27	01:55:00	1	2022-09-01	1							1		2
15-052-00	control	index_arm_1	tab3	01:57:00	2	2	05:08:00	0	15	52	2	1	1	0		0	0	0	0				0	0	0	0	0	1	DA	2022-08-26	2	05:10:00	dawud.aman@kncvtbc.org	2022-08-27	01:58:00	1	2022-09-01	1							1		2
15-053-00	control	index_arm_1	tab3	01:59:00	2	2	05:12:00	0	15	53	2	1	1	0		0	0	0	0				0	0	0	0	0	1	DA	2022-08-26	2	05:14:00	dawud.aman@kncvtbc.org	2022-08-27	02:00:00	1	2022-09-01	1							1		2
15-054-00	control	index_arm_1	tab3	02:01:00	2	2	05:16:00	0	15	54	2	0	1	0		0	0	0	0				0	0	0	0	0	1	DA	2022-08-26	2	05:17:00	dawud.aman@kncvtbc.org	2022-08-27	02:02:00	1	2022-09-01	1							1		2
15-055-00	control	index_arm_1	tab3	02:02:00	2	2	05:18:00	0	15	55	2	1	1	0		0	0	0	0				0	0	0	0	0	1	DA	2022-08-26	2	05:20:00	dawud.aman@kncvtbc.org	2022-08-27	02:03:00	1	2022-09-01	1							1		2
15-056-00	control	index_arm_1	tab3	02:04:00	2	2	05:21:00	0	15	56	2	1	0	0		0	0	0	0				0	0	0	0	0	1	DA	2022-08-26	2	05:22:00	dawud.aman@kncvtbc.org	2022-08-27	02:05:00	1	2022-09-01	1							1		2
15-057-00	control	index_arm_1	tab3	02:06:00	2	2	04:01:00	0	15	57	2	0	1	1		0	0	0	0				0	0	0	0	0	1	DA	2022-08-26	2	04:02:00	dawud.aman@kncvtbc.org	2022-08-27	02:07:00	1	2022-09-01	1							1		2
15-058-00	control	index_arm_1	tab3	02:08:00	2	2	04:03:00	0	15	58	2	0	1	0		0	0	0	0				0	0	0	0	0	1	DA	2022-08-26	2	04:05:00	dawud.aman@kncvtbc.org	2022-08-27	02:09:00	1	2022-09-01	1							1		2
15-059-00	control	index_arm_1	tab3	02:09:00	2	2	04:06:00	0	15	59	0	1	1	1		0	0	0	0				1	0	0	0	0	0	DA	2022-08-26	2	04:10:00	dawud.aman@kncvtbc.org	2022-08-27	02:11:00	1	2022-09-01	1							1		2
15-060-00	control	index_arm_1	tab3	02:11:00	2	2	04:12:00	0	15	60	0	1	1	1		0	0	0	0				1	0	0	0	0	0	DA	2022-08-26	2	04:10:00	dawud.aman@kncvtbc.org	2022-08-27	02:16:00	1	2022-09-01	1							1		2
15-061-00	control	index_arm_1	tab3	21:55:00	2	2	04:18:00	0	15	61	1	1	1	1		0	0	1	1	25	10	2014	0	0	0	0	0	1	DA	2022-08-26	2	04:20:00	dawud.aman@kncvtbc.org	2022-08-26	21:56:00	1	2022-09-01	1							1		2		2
15-062-00	control	index_arm_1	tab3	02:18:00	2	2	04:08:00	0	15	62	2	0	1	1		0	0	0	0				0	0	0	0	0	1	DA	2022-08-26	2	04:10:00	dawud.aman@kncvtbc.org	2022-08-27	02:19:00	1	2022-09-01	1							1		2
15-063-00	control	index_arm_1	tab3	02:20:00	2	2	04:15:00	0	15	63	2	1	1	0		0	0	0	0				0	0	0	0	0	1	DA	2022-08-26	2	04:17:00	dawud.aman@kncvtbc.org	2022-08-27	02:21:00	1	2022-09-01	1							1		2
15-064-00	control	index_arm_1	tab3	02:22:00	2	1	04:18:00	0	15	64	2	0	0	1		0	0	0	0				0	0	0	0	0	1	DA	2022-08-26	2	04:20:00	dawud.aman@kncvtbc.org	2022-08-27	02:23:00	1	2022-09-01	1							1		2
16-000-00	control	clinic_arm_1	tab2
16-001-00	control	index_arm_1	tab2	10:46:00	2	1	09:22:00	0	16	1	1	1	1	1	1	0	0	1	1	5	1	2014	0	0	0	0	0	1	AY	2021-12-28	1	09:25:00	alwan.yusuf@kncvtbc.org	2022-02-04	10:48:00	1	2022-04-27	1							1		2	10:49:00	2
16-001-01	control	child_arm_1	tab2
16-001-02	control	child_arm_1	tab2
16-001-03	control	child_arm_1	tab2
16-002-00	control	index_arm_1	tab2	10:29:00	2	1	02:58:00	0	16	2	2	0	1	0		0	0	0	0				0	0	0	0	0	1	AY	2022-03-02	1	02:59:00	alwan.yusuf@kncvtbc.org	2022-04-17	10:31:00	1	2022-04-27	1							1		2
16-003-00	control	index_arm_1	tab2	10:32:00	2	1	03:05:00	0	16	3	0	1	1	1		0	0	0	0				1	0	0	0	0	0	AY	2022-03-02	1	03:07:00	alwan.yusuf@kncvtbc.org	2022-04-17	10:34:00	1	2022-04-27	2	1	1	1	1	0		1		2
16-004-00	control	index_arm_1	tab2	10:35:00	2	1	03:08:00	0	16	4	2	0	0	1		0	0	0	0				0	0	0	0	0	1	AY	2022-03-02	1	03:09:00	alwan.yusuf@kncvtbc.org	2022-04-17	10:37:00	1	2022-04-27	1							1		2
16-005-00	control	index_arm_1	tab2	11:04:00	2	1	10:30:00	0	16	5	1	1	1	1	1	0	0	1	1	26	1	2014	0	0	0	0	0	1	AY	2021-12-31	1	10:32:00	alwan.yusuf@kncvtbc.org	2022-02-04	11:06:00	1	2022-04-27	1							1		2	11:06:00	2
16-005-01	control	child_arm_1	tab2
16-005-02	control	child_arm_1	tab2
16-005-03	control	child_arm_1	tab2
16-005-04	control	child_arm_1	tab2
16-006-00	control	index_arm_1	tab2	11:14:00	2	2	04:39:00	0	16	6	1	1	1	1	1	0	0	1	1	28	1	2014	0	0	0	0	0	1	AY	2022-02-17	2	04:40:00	alwan.yusuf@kncvtbc.org	2022-04-17	11:17:00	1	2022-04-27	1							1		2	11:17:00	2
16-006-01	control	child_arm_1	tab2
16-007-00	control	index_arm_1	tab2	11:23:00	2	2	04:50:00	0	16	7	1	1	1	1	1	0	0	1	1	1	2	2014	0	0	0	0	0	1	AY	2022-02-17	2	04:51:00	alwan.yusuf@kncvtbc.org	2022-04-17	11:26:00	1	2022-04-27	1							1		2	11:26:00	2
16-007-01	control	child_arm_1	tab2
16-007-02	control	child_arm_1	tab2
16-007-03	control	child_arm_1	tab2
16-007-04	control	child_arm_1	tab2
16-007-05	control	child_arm_1	tab2
16-007-06	control	child_arm_1	tab2
16-007-07	control	child_arm_1	tab2
16-007-08	control	child_arm_1	tab2
16-007-09	control	child_arm_1	tab2
16-008-00	control	index_arm_1	tab2	11:31:00	2	2	04:59:00	0	16	8	1	1	1	1	1	0	0	1	1	9	2	2014	0	0	0	0	0	1	AY	2022-02-17	2	05:00:00	alwan.yusuf@kncvtbc.org	2022-04-17	11:32:00	1	2022-04-27	1							1		2	11:33:00	2
16-008-01	control	child_arm_1	tab2
16-009-00	control	index_arm_1	tab2	10:38:00	2	1	03:10:00	0	16	9	2	0	1	1		0	0	0	0				0	0	0	0	0	1	AY	2022-03-02	1	03:11:00	alwan.yusuf@kncvtbc.org	2022-04-17	10:39:00	1	2022-04-27	1							1		2
16-010-00	control	index_arm_1	tab2	10:40:00	2	1	03:12:00	0	16	10	2	1	0	1		0	0	0	0				0	0	0	0	0	1	AY	2022-03-02	1	03:14:00	alwan.yusuf@kncvtbc.org	2022-04-17	10:42:00	1	2022-04-27	1							1		2
16-011-00	control	index_arm_1	tab2	11:38:00	2	2	05:06:00	0	16	11	1	1	1	1	1	0	0	1	1	2	3	2014	0	0	0	0	0	1	AY	2022-02-17	2	05:07:00	alwan.yusuf@kncvtbc.org	2022-04-17	11:39:00	1	2022-04-27	1							1		2	11:40:00	2
16-011-01	control	child_arm_1	tab2
16-011-02	control	child_arm_1	tab2
16-011-03	control	child_arm_1	tab2
16-012-00	control	index_arm_1	tab2	11:46:00	2	2	05:13:00	0	16	12	1	1	1	1	1	0	0	1	1	3	3	2014	0	0	0	0	0	1	AY	2022-02-17	2	05:14:00	alwan.yusuf@kncvtbc.org	2022-04-17	11:47:00	1	2022-04-27	1							1		2	11:48:00	2
16-012-01	control	child_arm_1	tab2
16-012-02	control	child_arm_1	tab2
16-012-03	control	child_arm_1	tab2
16-013-00	control	index_arm_1	tab2	11:53:00	2	2	05:20:00	0	16	13	1	1	1	1	1	0	0	1	1	6	3	2014	0	0	0	0	0	1	AY	2022-02-17	2	05:20:00	alwan.yusuf@kncvtbc.org	2022-04-17	11:55:00	1	2022-04-27	1							1		2	11:55:00	2
16-013-01	control	child_arm_1	tab2
16-013-02	control	child_arm_1	tab2
16-013-03	control	child_arm_1	tab2
16-014-00	control	index_arm_1	tab2	10:44:00	2	1	03:15:00	0	16	14	2	1	0	1		0	0	0	0				0	0	0	0	0	1	AY	2022-03-02	1	03:16:00	alwan.yusuf@kncvtbc.org	2022-04-17	10:45:00	1	2022-04-27	1							1		2
16-015-00	control	index_arm_1	tab2	10:46:00	2	1	03:17:00	0	16	15	2	0	0	0		0	0	0	0				0	0	0	0	0	1	AY	2022-03-02	1	03:18:00	alwan.yusuf@kncvtbc.org	2022-04-17	10:47:00	1	2022-04-27	1							1		2
16-016-00	control	index_arm_1	tab2	12:01:00	2	2	05:29:00	0	16	16	1	1	1	1	1	0	0	1	1	5	4	2014	0	0	0	0	0	1	AY	2022-02-17	2	05:30:00	alwan.yusuf@kncvtbc.org	2022-04-17	12:04:00	1	2022-04-27	1							1		2	12:05:00	2
16-016-01	control	child_arm_1	tab2
16-016-02	control	child_arm_1	tab2
16-016-03	control	child_arm_1	tab2
16-017-00	control	index_arm_1	tab2	10:48:00	2	1	03:19:00	0	16	17	2	1	0	1		0	0	0	0				0	0	0	0	0	1	AY	2022-03-02	1	03:21:00	alwan.yusuf@kncvtbc.org	2022-04-17	10:49:00	1	2022-04-27	1							1		2
16-018-00	control	index_arm_1	tab2	12:11:00	2	2	05:35:00	0	16	18	1	1	1	1	1	0	0	1	1	29	3	2014	0	0	0	0	0	1	AY	2022-02-17	2	05:36:00	alwan.yusuf@kncvtbc.org	2022-04-17	12:12:00	1	2022-04-27	1							1		2	12:13:00	2
16-018-01	control	child_arm_1	tab2
16-019-00	control	index_arm_1	tab2	10:50:00	2	1	03:22:00	0	16	19	2	1	0	0		0	0	0	0				0	0	0	0	0	1	AY	2022-03-02	1	03:24:00	alwan.yusuf@kncvtbc.org	2022-04-17	10:52:00	1	2022-04-27	1							1		2
16-020-00	control	index_arm_1	tab2	10:53:00	2	1	03:25:00	0	16	20	2	0	1	1		0	0	0	0				0	0	0	0	0	1	AY	2022-03-02	1	03:26:00	alwan.yusuf@kncvtbc.org	2022-04-17	10:54:00	1	2022-04-27	1							1		2
16-021-00	control	index_arm_1	tab2	11:09:00	2	2	06:18:00	0	16	21	1	1	1	1	1	0	0	1	1	9	4	2014	0	0	0	0	0	1	AY	2022-03-18	2	06:20:00	alwan.yusuf@kncvtbc.org	2022-04-21	11:11:00	1	2022-04-27	1							1		2	11:11:00	2
16-021-01	control	child_arm_1	tab2
16-022-00	control	index_arm_1	tab2	10:55:00	2	1	03:27:00	0	16	22	2	1	1	0		0	0	0	0				0	0	0	0	0	1	AY	2022-03-02	1	03:28:00	alwan.yusuf@kncvtbc.org	2022-04-17	10:56:00	1	2022-04-27	1							1		2
16-023-00	control	index_arm_1	tab2	10:57:00	2	1	03:29:00	0	16	23	2	1	0	1		0	0	0	0				0	0	0	0	0	1	AY	2022-03-02	1	03:31:00	alwan.yusuf@kncvtbc.org	2022-04-17	10:58:00	1	2022-04-27	1							1		2
16-024-00	control	index_arm_1	tab2	10:59:00	2	1	03:32:00	0	16	24	2	1	0	0		0	0	0	0				0	0	0	0	0	1	AY	2022-03-02	1	03:33:00	alwan.yusuf@kncvtbc.org	2022-04-17	11:00:00	1	2022-04-27	1							1		2
16-025-00	control	index_arm_1	tab2	11:01:00	2	1	03:34:00	0	16	25	2	0	0	1		0	0	0	0				0	0	0	0	0	1	AY	2022-03-02	1	03:35:00	alwan.yusuf@kncvtbc.org	2022-04-17	11:03:00	1	2022-04-27	1							1		2
16-026-00	control	index_arm_1	tab2	11:03:00	2	1	03:37:00	0	16	26	2	0	1	1		0	0	0	0				0	0	0	0	0	1	AY	2022-03-02	1	03:39:00	alwan.yusuf@kncvtbc.org	2022-04-17	11:04:00	1	2022-04-27	2	0		1	1	0		1		2
16-027-00	control	index_arm_1	tab2	11:05:00	2	1	03:40:00	0	16	27	2	0	1	1		0	0	0	0				0	0	0	0	0	1	AY	2022-03-02	1	03:42:00	alwan.yusuf@kncvtbc.org	2022-04-17	11:06:00	1	2022-04-27	1							1		2
16-028-00	control	index_arm_1	tab2	11:17:00	2	2	06:30:00	0	16	28	1	1	1	1	1	0	0	1	1	17	5	2014	0	0	0	0	0	1	AY	2022-03-18	2	06:32:00	alwan.yusuf@kncvtbc.org	2022-04-21	11:18:00	1	2022-04-27	1							1		2	11:19:00	2
16-028-01	control	child_arm_1	tab2
16-028-02	control	child_arm_1	tab2
16-028-03	control	child_arm_1	tab2
16-029-00	control	index_arm_1	tab2	11:23:00	2	2	06:40:00	0	16	29	1	1	1	1	1	0	0	1	1	16	5	2014	0	0	0	0	0	1	AY	2022-03-18	2	06:41:00	alwan.yusuf@kncvtbc.org	2022-04-21	11:25:00	1	2022-04-27	1							1		2	11:25:00	2
16-029-01	control	child_arm_1	tab2
16-030-00	control	index_arm_1	tab2	11:30:00	2	2	06:50:00	0	16	30	1	1	1	1	1	0	0	1	1	17	5	2014	0	0	0	0	0	1	AY	2022-03-18	2	06:52:00	alwan.yusuf@kncvtbc.org	2022-04-21	11:31:00	1	2022-04-27	1							1		2	11:32:00	2
16-030-01	control	child_arm_1	tab2
16-030-02	control	child_arm_1	tab2
16-031-00	control	index_arm_1	tab2	11:06:00	2	1	03:43:00	0	16	31	2	0	0	0		0	0	0	0				0	0	0	0	0	1	AY	2022-03-02	1	03:44:00	alwan.yusuf@kncvtbc.org	2022-04-17	11:08:00	1	2022-04-27	1							1		2
16-032-00	control	index_arm_1	tab2	11:36:00	2	2	07:00:00	0	16	32	1	1	1	1	1	0	0	1	1	20	5	2014	0	0	0	0	0	1	AY	2022-03-18	2	07:02:00	alwan.yusuf@kncvtbc.org	2022-04-21	11:37:00	1	2022-04-27	1							1		2	11:37:00	2
16-032-01	control	child_arm_1	tab2
16-032-02	control	child_arm_1	tab2
16-032-03	control	child_arm_1	tab2
16-033-00	control	index_arm_1	tab2	11:09:00	2	1	03:45:00	0	16	33	2	1	0	0		0	0	0	0				0	0	0	0	0	1	AY	2022-03-02	1	03:47:00	alwan.yusuf@kncvtbc.org	2022-04-17	11:10:00	1	2022-04-27	1							1		2
16-034-00	control	index_arm_1	tab2	11:11:00	2	1	03:48:00	0	16	34	2	0	1	1		0	0	0	0				0	0	0	0	0	1	AY	2022-03-02	1	03:50:00	alwan.yusuf@kncvtbc.org	2022-04-17	11:13:00	1	2022-04-27	1							1		2
16-035-00	control	index_arm_1	tab2	20:07:00	2	1	08:32:00	0	16	35	2	0	1	1		0	0	0	0				0	0	0	0	0	1	AY	2022-03-17	1	08:34:00	alwan.yusuf@kncvtbc.org	2022-04-18	20:08:00	1	2022-04-27	1							1		2
16-036-00	control	index_arm_1	tab2	11:41:00	2	2	07:13:00	0	16	36	1	1	1	1	1	0	0	1	1	14	6	2014	0	0	0	0	0	1	AY	2022-03-18	2	07:14:00	alwan.yusuf@kncvtbc.org	2022-04-21	11:42:00	1	2022-04-27	1							1		2	11:43:00	2
16-036-01	control	child_arm_1	tab2
16-037-00	control	index_arm_1	tab2	11:47:00	2	2	07:21:00	0	16	37	1	1	1	1	1	0	0	1	1	14	6	2014	0	0	0	0	0	1	AY	2022-03-18	2	07:23:00	alwan.yusuf@kncvtbc.org	2022-04-21	11:49:00	1	2022-04-27	1							1		2	11:49:00	2
16-038-00	control	index_arm_1	tab2	20:09:00	2	1	08:35:00	0	16	38	2	0	1	1		0	0	0	0				0	0	0	0	0	1	AY	2022-03-17	1	08:36:00	alwan.yusuf@kncvtbc.org	2022-04-18	20:10:00	1	2022-04-27	1							1		2
16-039-00	control	index_arm_1	tab2	20:11:00	2	1	08:37:00	0	16	39	2	0	1	1		0	0	0	0				0	0	0	0	0	1	AY	2022-03-17	1	08:38:00	alwan.yusuf@kncvtbc.org	2022-04-18	20:12:00	1	2022-04-27	1							1		2
16-040-00	control	index_arm_1	tab2	11:54:00	2	2	07:35:00	0	16	40	1	1	1	1	1	0	0	1	1	16	6	2014	0	0	0	0	0	1	AY	2022-03-18	2	07:37:00	alwan.yusuf@kncvtbc.org	2022-04-21	11:55:00	1	2022-04-27	1							1		2	11:55:00	2
16-040-01	control	child_arm_1	tab2
16-040-02	control	child_arm_1	tab2
16-041-00	control	index_arm_1	tab2	20:13:00	2	1	08:39:00	0	16	41	2	1	0	1		0	0	0	0				0	0	0	0	0	1	AY	2022-03-17	1	08:41:00	alwan.yusuf@kncvtbc.org	2022-04-18	20:14:00	1	2022-04-27	1							1		2
16-042-00	control	index_arm_1	tab2	20:14:00	2	1	08:42:00	0	16	42	2	0	1	1		0	0	0	0				0	0	0	0	0	1	AY	2022-03-17	1	08:43:00	alwan.yusuf@kncvtbc.org	2022-04-18	20:16:00	1	2022-04-27	1							1		2
16-043-00	control	index_arm_1	tab2	20:17:00	2	1	08:44:00	0	16	43	2	0	1	1		0	0	0	0				0	0	0	0	0	1	AY	2022-03-17	1	08:45:00	alwan.yusuf@kncvtbc.org	2022-04-18	20:18:00	1	2022-04-27	1							1		2
16-044-00	control	index_arm_1	tab2	20:20:00	2	1	08:46:00	0	16	44	2	1	0	1		0	0	0	0				0	0	0	0	0	1	AY	2022-03-17	1	08:47:00	alwan.yusuf@kncvtbc.org	2022-04-18	20:21:00	1	2022-04-27	1							1		2
16-045-00	control	index_arm_1	tab2	17:57:00	2	1	02:52:00	0	16	45	2	1	1	0		0	0	0	0				0	0	0	0	0	1	AY	2022-05-21	1	02:54:00	alwan.yusuf@kncvtbc.org	2022-05-24	17:59:00	1	2022-11-16	1							1		2
16-046-00	control	index_arm_1	tab2	17:59:00	2	1	02:55:00	0	16	46	2	0	1	1		0	0	0	0				0	0	0	0	0	1	AY	2022-05-21	1	03:00:00	alwan.yusuf@kncvtbc.org	2022-05-24	18:02:00	1	2022-11-16	1							1		2
16-047-00	control	index_arm_1	tab2	18:03:00	2	1	03:01:00	0	16	47	2	0	1	1		0	0	0	0				0	0	0	0	0	1	AY	2022-05-21	1	03:03:00	alwan.yusuf@kncvtbc.org	2022-05-24	18:04:00	1	2022-11-16	1							1		2
16-048-00	control	index_arm_1	tab2	18:05:00	2	1	03:08:00	0	16	48	2	0	0	1		0	0	0	0				0	0	0	0	0	1	AY	2022-05-21	1	03:11:00	alwan.yusuf@kncvtbc.org	2022-05-24	18:06:00	1	2022-11-16	1							1		2
16-049-00	control	index_arm_1	tab2	11:59:00	2	2	07:50:00	0	16	49	1	1	1	1	1	0	0	1	1	28	7	2014	0	0	0	0	0	1	AY	2022-03-18	2	07:52:00	alwan.yusuf@kncvtbc.org	2022-04-21	12:01:00	1	2022-04-27	1							1		2	12:01:00	2
16-049-01	control	child_arm_1	tab2
16-049-02	control	child_arm_1	tab2
16-050-00	control	index_arm_1	tab2	18:07:00	2	1	03:13:00	0	16	50	2	0	0	1		0	0	0	0				0	0	0	0	0	1	AY	2022-05-21	1	03:14:00	alwan.yusuf@kncvtbc.org	2022-05-24	18:09:00	1	2022-11-16	1							1		2
16-051-00	control	index_arm_1	tab2	18:10:00	2	1	03:16:00	0	16	51	2	0	1	0		0	0	0	0				0	0	0	0	0	1	AY	2022-05-21	1	03:19:00	alwan.yusuf@kncvtbc.org	2022-05-24	18:12:00	1	2022-11-16	1							1		2
16-052-00	control	index_arm_1	tab2	18:12:00	2	1	03:20:00	0	16	52	2	0	1	0		0	0	0	0				0	0	0	0	0	1	AY	2022-05-21	1	03:22:00	alwan.yusuf@kncvtbc.org	2022-05-24	18:13:00	1	2022-11-16	1							1		2
16-053-00	control	index_arm_1	tab2	18:14:00	2	1	03:23:00	0	16	53	2	0	1	0		0	0	0	0				0	0	0	0	0	1	AY	2022-05-21	1	03:25:00	alwan.yusuf@kncvtbc.org	2022-05-24	18:15:00	1	2022-11-16	1							1		2
16-054-00	control	index_arm_1	tab2	18:16:00	2	1	03:29:00	0	16	54	2	0	1	1		0	0	0	0				0	0	0	0	0	1	AY	2022-05-21	1	03:31:00	alwan.yusuf@kncvtbc.org	2022-05-24	18:17:00	1	2022-11-16	1							1		2
16-055-00	control	index_arm_1	tab2	18:20:00	2	1	03:31:00	0	16	55	2	0	1	0		0	0	0	0				0	0	0	0	0	1	AY	2022-05-21	1	03:33:00	alwan.yusuf@kncvtbc.org	2022-05-24	18:21:00	1	2022-11-16	1							1		2
16-056-00	control	index_arm_1	tab2	18:24:00	2	1	03:34:00	0	16	56	2	1	0	1		0	0	0	0				0	0	0	0	0	1	AY	2022-05-21	1	03:35:00	alwan.yusuf@kncvtbc.org	2022-05-24	18:26:00	1	2022-11-16	1							1		2
16-057-00	control	index_arm_1	tab2	18:27:00	2	1	03:37:00	0	16	57	2	0	1	0		0	0	0	0				0	0	0	0	0	1	AY	2022-05-21	1	03:39:00	alwan.yusuf@kncvtbc.org	2022-05-24	18:29:00	1	2022-11-16	1							1		2
16-058-00	control	index_arm_1	tab2	18:29:00	2	1	03:40:00	0	16	58	2	1	0	1		0	0	0	0				0	0	0	0	0	1	AY	2022-05-21	1	03:42:00	alwan.yusuf@kncvtbc.org	2022-05-24	18:31:00	1	2022-11-16	1							1		2
16-059-00	control	index_arm_1	tab2	19:07:00	2	1	05:01:00	0	16	59	1	1	1	1	1	0	0	1	1	19	8	2014	0	0	0	0	0	1	AY	2022-05-20	1	05:03:00	alwan.yusuf@kncvtbc.org	2022-05-24	19:09:00	1	2022-08-30	1							1		2	19:10:00	2
16-059-01	control	child_arm_1	tab2
16-059-02	control	child_arm_1	tab2
16-059-03	control	child_arm_1	tab2
16-060-00	control	index_arm_1	tab2	18:31:00	2	1	03:43:00	0	16	60	2	0	1	1		0	0	0	0				0	0	0	0	0	1	AY	2022-05-21	1	03:45:00	alwan.yusuf@kncvtbc.org	2022-05-24	18:32:00	1	2022-11-16	1							1		2
16-061-00	control	index_arm_1	tab2	18:33:00	2	1	03:46:00	0	16	61	2	0	1	1		0	0	0	0				0	0	0	0	0	1	AY	2022-05-21	1	03:47:00	alwan.yusuf@kncvtbc.org	2022-05-24	18:34:00	1	2022-11-16	1							1		2
16-062-00	control	index_arm_1	tab2	14:41:00	2	2	02:41:00	0	16	62	2	0	1	1		0	0	0	0				0	0	0	0	0	1	AY	2022-05-25	2	02:42:00	alwan.yusuf@kncvtbc.org	2022-05-25	14:43:00	1	2022-11-16	1							1		2
16-063-00	control	index_arm_1	tab2	14:45:00	2	2	02:45:00	0	16	63	1	1	1	1	1	0	0	1	1	27	8	2014	0	0	0	0	0	1	AY	2022-05-25	2	02:47:00	alwan.yusuf@kncvtbc.org	2022-05-25	14:47:00	1	2022-11-16	1							1		2	19:21:00	2
16-064-00	control	index_arm_1	tab2	14:49:00	2	2	02:49:00	0	16	64	1	1	1	1	1	0	0	1	1	6	9	2014	0	0	0	0	0	1	AY	2022-05-25	2	02:49:00	alwan.yusuf@kncvtbc.org	2022-05-25	14:49:00	1	2022-11-16	1							1		2	19:27:00	2
16-064-01	control	child_arm_1	tab2
16-064-02	control	child_arm_1	tab2
16-064-03	control	child_arm_1	tab2
16-064-04	control	child_arm_1	tab2
16-064-05	control	child_arm_1	tab2
16-065-00	control	index_arm_1	tab2	15:13:00	2	2	03:13:00	0	16	65	2	1	0	1		0	0	0	0				0	0	0	0	0	1	AY	2022-05-25	2	03:14:00	alwan.yusuf@kncvtbc.org	2022-05-25	15:14:00	1	2022-11-16	1							1		2
16-066-00	control	index_arm_1	tab2	08:32:00	2	1	08:32:00	0	16	66	1	1	1	1		0	0	1	1	19	9	2014	0	0	0	0	0	1	AY	2022-06-05	1	08:34:00	alwan.yusuf@kncvtbc.org	2022-06-15	08:34:00	1	2022-11-16	1							1		2	22:31:00	2
16-067-00	control	index_arm_1	tab2	08:34:00	2	1	08:20:00	0	16	67	2	0	1	1		0	0	0	0				0	0	0	0	0	1	AY	2022-06-06	1	08:21:00	alwan.yusuf@kncvtbc.org	2022-06-15	08:36:00	1	2022-11-16	1							1		2
16-068-00	control	index_arm_1	tab2	08:36:00	2	1	08:25:00	0	16	68	2	0	1	0		0	0	0	0				0	0	0	0	0	1	AY	2022-06-06	1	08:27:00	alwan.yusuf@kncvtbc.org	2022-06-15	08:38:00	1	2022-11-16	1							1		2
16-069-00	control	index_arm_1	tab2	08:39:00	2	1	08:29:00	0	16	69	2	0	1	1		0	0	0	0				0	0	0	0	0	1	AY	2022-06-09	1	08:35:00	alwan.yusuf@kncvtbc.org	2022-06-15	08:40:00	1	2022-11-16	1							1		2
16-070-00	control	index_arm_1	tab2	08:41:00	2	1	08:50:00	0	16	70	2	0	1	1		0	0	0	0				0	0	0	0	0	1	AY	2022-06-09	1	08:55:00	alwan.yusuf@kncvtbc.org	2022-06-15	08:42:00	1	2022-11-16	1							1		2
16-071-00	control	index_arm_1	tab2	08:43:00	2	1	09:03:00	0	16	71	2	0	1	1		0	0	0	0				0	0	0	0	0	1	AY	2022-06-13	1	09:07:00	alwan.yusuf@kncvtbc.org	2022-06-15	08:44:00	1	2022-11-16	1							1		2
16-072-00	control	index_arm_1	tab2	08:45:00	2	1	10:35:00	0	16	72	2	0	1	1		0	0	0	0				0	0	0	0	0	1	AY	2022-06-14	1	10:38:00	alwan.yusuf@kncvtbc.org	2022-06-15	08:46:00	1	2022-11-16	1							1		2
16-073-00	control	index_arm_1	tab2	08:47:00	2	1	10:40:00	0	16	73	2	0	1	1		0	0	0	0				0	0	0	0	0	1	AY	2022-06-14	1	10:43:00	alwan.yusuf@kncvtbc.org	2022-06-15	08:49:00	1	2022-11-16	1							1		2
16-074-00	control	index_arm_1	tab2	08:49:00	2	1	10:47:00	0	16	74	2	1	0	1		0	0	0	0				0	0	0	0	0	1	AY	2022-06-14	1	10:51:00	alwan.yusuf@kncvtbc.org	2022-06-15	08:50:00	1	2022-11-16	1							1		2
16-075-00	control	index_arm_1	tab2	15:00:00	2	2	03:00:00	0	16	75	2	0	1	1		0	0	0	0				0	0	0	0	0	1	AY	2022-06-21	2	03:01:00	alwan.yusuf@kncvtbc.org	2022-06-21	15:01:00	1	2022-11-16	1							1		2
16-076-00	control	index_arm_1	tab2	15:02:00	2	2	03:02:00	0	16	76	2	0	1	0		0	0	0	0				0	0	0	0	0	1	AY	2022-06-21	2	03:02:00	alwan.yusuf@kncvtbc.org	2022-06-21	15:02:00	1	2022-11-16	1							1		2
16-077-00	control	index_arm_1	tab2	14:11:00	2	2	02:11:00	0	16	77	2	0	1	1		0	0	0	0				0	0	0	0	0	1	AY	2022-08-01	2	02:12:00	alwan.yusuf@kncvtbc.org	2022-08-01	14:13:00	1	2022-11-16	1							1		2
16-078-00	control	index_arm_1	tab2	14:13:00	2	2	02:13:00	0	16	78	2	0	1	1		0	0	0	0				0	0	0	0	0	1	AY	2022-08-01	2	02:15:00	alwan.yusuf@kncvtbc.org	2022-08-01	14:15:00	1	2022-11-16	1							1		2
16-079-00	control	index_arm_1	tab2	14:15:00	2	2	02:15:00	0	16	79	2	0	1	1		0	0	0	0				0	0	0	0	0	1	AY	2022-08-01	2	02:16:00	alwan.yusuf@kncvtbc.org	2022-08-01	14:16:00	1	2022-11-16	1							1		2
16-080-00	control	index_arm_1	tab2	14:16:00	2	2	02:17:00	0	16	80	1	1	1	1	1	0	0	1	1	20	11	2014	0	0	0	0	0	1	AY	2022-08-01	2	02:17:00	alwan.yusuf@kncvtbc.org	2022-08-01	14:17:00	1	2022-11-16	1							1		2	22:37:00	2
16-080-01	control	child_arm_1	tab2
16-080-02	control	child_arm_1	tab2
16-080-03	control	child_arm_1	tab2
16-081-00	control	index_arm_1	tab2	14:18:00	2	2	02:18:00	0	16	81	1	1	1	1	1	0	0	1	1	20	11	2014	0	0	0	0	0	1	AY	2022-08-01	2	02:18:00	alwan.yusuf@kncvtbc.org	2022-08-01	14:18:00	1	2022-11-16	1							1		2	22:51:00	2
16-082-00	control	index_arm_1	tab2	16:47:00	2	1	02:36:00	0	16	82	2	0	1	1		0	0	0	0				0	0	0	0	0	1	AY	2022-08-30	1	02:38:00	alwan.yusuf@kncvtbc.org	2022-09-19	16:49:00	1	2022-11-16	1							1		2
16-083-00	control	index_arm_1	tab2	16:40:00	2	1	02:40:00	0	16	83	2	0	1	1		0	0	0	0				0	0	0	0	0	1	AY	2022-08-30	1	02:42:00	alwan.yusuf@kncvtbc.org	2022-09-19	16:42:00	1	2022-11-16	1							1		2
16-084-00	control	index_arm_1	tab2	16:43:00	2	1	02:43:00	0	16	84	2	0	1	1		0	0	0	0				0	0	0	0	0	1	AY	2022-08-30	1	02:45:00	alwan.yusuf@kncvtbc.org	2022-09-19	16:45:00	1	2022-11-16	1							1		2
16-085-00	control	index_arm_1	tab2	16:59:00	2	1	03:00:00	0	16	85	2	0	0	1		0	0	0	0				0	0	0	0	0	1	AY	2022-08-30	1	03:02:00	alwan.yusuf@kncvtbc.org	2022-09-19	17:01:00	1	2022-11-16	1							1		2
16-086-00	control	index_arm_1	tab2	17:01:00	2	1	03:02:00	0	16	86	2	0	1	1		0	0	0	0				0	0	0	0	0	1	AY	2022-08-30	1	03:03:00	alwan.yusuf@kncvtbc.org	2022-09-19	17:03:00	1	2022-11-16	1							1		2
16-087-00	control	index_arm_1	tab2	17:04:00	2	1	03:04:00	0	16	87	2	0	1	1		0	0	0	0				0	0	0	0	0	1	AY	2022-08-30	1	03:04:00	alwan.yusuf@kncvtbc.org	2022-09-19	17:05:00	1	2022-11-16	1							1		2
16-088-00	control	index_arm_1	tab2	22:56:00	2	2	10:20:00	0	16	88	1	1	1	1	1	0	0	1	1	6	12	2014	0	0	0	0	0	1	AY	2022-08-17	2	10:22:00	alwan.yusuf@kncvtbc.org	2022-08-17	22:57:00	1	2022-11-16	1							1		2	22:58:00	2
16-088-01	control	child_arm_1	tab2
16-088-02	control	child_arm_1	tab2
16-088-03	control	child_arm_1	tab2
16-088-04	control	child_arm_1	tab2
16-089-00	control	index_arm_1	tab2	17:11:00	2	1	03:11:00	0	16	89	2	0	1	0		0	0	0	0				0	0	0	0	0	1	AY	2022-08-30	1	03:13:00	alwan.yusuf@kncvtbc.org	2022-09-19	17:13:00	1	2022-11-16	1							1		2
16-090-00	control	index_arm_1	tab2	17:14:00	2	1	03:14:00	0	16	90	2	0	1	0		0	0	0	0				0	0	0	0	0	1	AY	2022-08-30	1	03:15:00	alwan.yusuf@kncvtbc.org	2022-09-19	17:15:00	1	2022-11-16	1							1		2
16-091-00	control	index_arm_1	tab2	17:16:00	2	1	03:16:00	0	16	91	2	0	1	1		0	0	0	0				0	0	0	0	0	1	AY	2022-08-30	1	03:17:00	alwan.yusuf@kncvtbc.org	2022-09-19	17:17:00	1	2022-11-16	1							1		2
16-092-00	control	index_arm_1	tab2	17:27:00	2	1	03:27:00	0	16	92	1	1	1	1	1	0	0	1	1	12	12	2014	0	0	0	0	0	1	AY	2022-08-30	1	03:29:00	alwan.yusuf@kncvtbc.org	2022-09-19	17:29:00	1	2022-11-16	1							1		2	19:41:00	2
16-092-01	control	child_arm_1	tab2
16-092-02	control	child_arm_1	tab2
16-092-03	control	child_arm_1	tab2
16-092-04	control	child_arm_1	tab2
16-092-05	control	child_arm_1	tab2
16-093-00	control	index_arm_1	tab2	17:18:00	2	1	03:18:00	0	16	93	2	0	1	1		0	0	0	0				0	0	0	0	0	1	AY	2022-08-30	1	03:19:00	alwan.yusuf@kncvtbc.org	2022-09-19	17:19:00	1	2022-11-16	1							1		2
16-094-00	control	index_arm_1	tab2	17:20:00	2	1	03:20:00	0	16	94	2	0	1	1		0	0	0	0				0	0	0	0	0	1	AY	2022-08-30	1	03:20:00	alwan.yusuf@kncvtbc.org	2022-09-19	17:20:00	1	2022-11-16	1							1		2
16-095-00	control	index_arm_1	tab2	17:30:00	2	1	03:30:00	0	16	95	1	1	1	1	1	0	0	1	1	19	12	2014	0	0	0	0	0	1	AY	2022-08-30	1	03:32:00	alwan.yusuf@kncvtbc.org	2022-09-19	17:32:00	1	2022-11-16	1							1		2	20:05:00	2
16-095-01	control	child_arm_1	tab2
16-096-00	control	index_arm_1	tab2	17:22:00	2	1	03:22:00	0	16	96	2	0	1	1		0	0	0	0				0	0	0	0	0	1	AY	2022-08-30	1	03:23:00	alwan.yusuf@kncvtbc.org	2022-09-19	17:23:00	1	2022-11-16	1							1		2
16-097-00	control	index_arm_1	tab2	17:33:00	2	1	03:33:00	0	16	97	1	1	1	1	1	0	0	1	1	20	12	2014	0	0	0	0	0	1	AY	2022-08-30	1	03:34:00	alwan.yusuf@kncvtbc.org	2022-09-19	17:34:00	1	2022-11-16	1							1		2	20:11:00	2
16-097-01	control	child_arm_1	tab2
16-097-02	control	child_arm_1	tab2
16-097-03	control	child_arm_1	tab2
16-097-04	control	child_arm_1	tab2
16-097-05	control	child_arm_1	tab2
17-000-00	control	clinic_arm_1	tab1
17-001-00	control	index_arm_1	tab1	14:35:00	2	1	03:00:00	0	17	1	2	0	0	1		0	0	0	0				0	0	0	0	0	1	AB	2022-02-08	1	03:01:00	aguma.bijiga@kncvtbc.org	2022-11-22	14:37:00	1	2022-11-24	1							1		2
17-002-00	control	index_arm_1	tab1	14:38:00	2	1	03:10:00	0	17	2	2	0	1	1		0	0	0	0				0	0	0	0	0	1	AB	2022-02-08	1	03:11:00	aguma.bijiga@kncvtbc.org	2022-11-22	14:39:00	1	2022-11-24	1							1		2
17-003-00	control	index_arm_1	tab1	14:40:00	2	1	03:20:00	0	17	3	1	1	1	1		0	0	1	1	24	1	2014	0	0	0	0	0	1	AB	2022-02-08	1	03:21:00	aguma.bijiga@kncvtbc.org	2022-11-22	14:42:00	1	2022-11-24	1							1		2	14:42:00	2
17-003-01	control	child_arm_1	tab1
17-003-02	control	child_arm_1	tab1
17-003-03	control	child_arm_1	tab1
17-004-00	control	index_arm_1	tab1	14:48:00	2	1	03:40:00	0	17	4	2	0	1	1		0	0	0	0				0	0	0	0	0	1	AB	2022-02-08	1	03:41:00	aguma.bijiga@kncvtbc.org	2022-11-22	14:49:00	1	2022-11-24	1							1		2
17-005-00	control	index_arm_1	tab1	14:50:00	2	1	03:50:00	0	17	5	2	0	1	1		0	0	0	0				0	0	0	0	0	1	AB	2022-02-08	1	03:51:00	aguma.bijiga@kncvtbc.org	2022-11-22	14:52:00	1	2022-11-24	1							1		2
17-006-00	control	index_arm_1	tab1	14:52:00	2	1	03:55:00	0	17	6	1	1	1	1		0	0	1	1	5	4	2014	0	0	0	0	0	1	AB	2022-02-08		03:56:00	aguma.bijiga@kncvtbc.org	2022-11-22	14:54:00	1	2022-11-24	1							1		2	14:54:00	2
17-007-00	control	index_arm_1	tab1	15:01:00	2	1	04:00:00	0	17	7	1	1	1	1		0	0	1	1	20	5	2014	0	0	0	0	0	1	AB	2022-02-12	1	04:01:00	aguma.bijiga@kncvtbc.org	2022-11-22	15:03:00	1	2022-11-24	1							1		2	15:22:00	2
17-007-01	control	child_arm_1	tab1
17-007-02	control	child_arm_1	tab1
17-007-03	control	child_arm_1	tab1
17-008-00	control	index_arm_1	tab1	15:26:00	2	1	03:10:00	0	17	8	2	0	1	1		0	0	0	0				0	0	0	0	0	1	AB	2022-02-12	1	03:11:00	aguma.bijiga@kncvtbc.org	2022-11-22	15:28:00	1	2022-11-24	1							1		2
17-009-00	control	index_arm_1	tab1	16:48:00	2	1	03:00:00	0	17	9	2	0	1	1		0	0	0	0				0	0	0	0	0	1	AB	2022-02-12	1	03:02:00	aguma.bijiga@kncvtbc.org	2022-11-22	16:50:00	1	2022-11-24	1							1		2
17-010-00	control	index_arm_1	tab1	16:58:00	2	1	03:20:00	0	17	10	2	0	0	1		0	0	0	0				0	0	0	0	0	1	AB	2022-02-12	1	03:23:00	aguma.bijiga@kncvtbc.org	2022-11-22	16:59:00	1	2022-11-24	1							1		2
17-011-00	control	index_arm_1	tab1	17:00:00	2	1	03:19:00	0	17	11	2	0	1	1		0	0	0	0				0	0	0	0	0	1	LB	2022-07-08	1	03:20:00	aguma.bijiga@kncvtbc.org	2022-11-22	17:01:00	1	2022-11-24	1							1		2
17-012-00	control	index_arm_1	tab1	17:02:00	2	1	03:38:00	0	17	12	2	0	1	1		0	0	0	0				0	0	0	0	0	1	AB	2022-07-08	1	03:40:00	aguma.bijiga@kncvtbc.org	2022-11-22	17:03:00	1	2022-11-24	1							1		2
17-013-00	control	index_arm_1	tab1	17:03:00	2	1	03:40:00	0	17	13	2	0	1	1		0	0	0	0				0	0	0	0	0	1	LB	2022-07-08	1	03:41:00	aguma.bijiga@kncvtbc.org	2022-11-22	17:04:00	1	2022-11-24	1							1		2
17-014-00	control	index_arm_1	tab1	17:05:00	2	1	03:44:00	0	17	14	2	0	1	1		0	0	0	0				0	0	0	0	0	1	AB	2022-07-08	1	03:45:00	aguma.bijiga@kncvtbc.org	2022-11-22	17:06:00	1	2022-11-24	1							1		2
17-015-00	control	index_arm_1	tab1	17:07:00	2	1	03:46:00	0	17	15	2	0	0	1		0	0	0	0				0	0	0	0	0	1	AB	2022-07-08	1	03:48:00	aguma.bijiga@kncvtbc.org	2022-11-22	17:08:00	1	2022-11-24	1							1		2
17-016-00	control	index_arm_1	tab1	17:08:00	2	1	03:52:00	0	17	16	2	0	1	1		0	0	0	0				0	0	0	0	0	1	AB	2022-07-08	1	03:53:00	aguma.bijiga@kncvtbc.org	2022-11-22	17:10:00	1	2022-11-24	1							1		2
17-017-00	control	index_arm_1	tab1	17:10:00	2	1	03:58:00	0	17	17	2	0	1	1		0	0	0	0				0	0	0	0	0	1	AB	2022-07-08	1	03:59:00	aguma.bijiga@kncvtbc.org	2022-11-22	17:12:00	1	2022-11-24	1							1		2
18-000-00	control	clinic_arm_1	tab9
18-001-00	control	index_arm_1	tab9	13:36:00	2	2	03:25:00	0	18	1	2	0	1	1		0	0	0	0				0	0	0	0	0	1	LB	2022-05-11	2	03:27:00	lidetu.beyene@kncvtbc.org	2022-05-12	13:38:00	1	2022-05-27	1							1		2
18-002-00	control	index_arm_1	tab9	08:45:00	2	2	03:28:00	0	18	2	2	1	1	0		0	0	0	0				0	0	0	0	0	1	LB	2022-05-11	2	03:33:00	lidetu.beyene@kncvtbc.org	2022-05-13	08:47:00	1	2022-05-27	1							1		2
18-003-00	control	index_arm_1	tab9	08:49:00	2	2	03:34:00	0	18	3	2	0	1	1		0	0	0	0				0	0	0	0	0	1	LB	2022-05-11	2	03:34:00	lidetu.beyene@kncvtbc.org	2022-05-13	08:50:00	1	2022-05-27	1							1		2
18-004-00	control	index_arm_1	tab9	08:52:00	2	2	03:57:00	0	18	4	1	1	1	1		0	0	1	1	7	5	2014	0	0	0	0	0	1	LB	2022-05-11	2	03:58:00	lidetu.beyene@kncvtbc.org	2022-05-13	08:54:00	1	2022-05-27	2	1	1	0		0		1		2	08:55:00	2
18-005-00	control	index_arm_1	tab9	09:05:00	2	2	04:06:00	0	18	5	1	1	1	1		0	0	1	1	10	6	2014	0	0	0	0	0	1	LB	2022-05-11	2	04:07:00	lidetu.beyene@kncvtbc.org	2022-05-13	09:07:00	1	2022-05-27	1							1		2	09:08:00	2
18-006-00	control	index_arm_1	tab9	09:15:00	2	2	03:35:00	0	18	6	2	0	1	1		0	0	0	0				0	0	0	0	0	1	LB	2022-05-11	2	03:36:00	lidetu.beyene@kncvtbc.org	2022-05-13	09:17:00	1	2022-05-27	1							1		2
18-007-00	control	index_arm_1	tab9	09:18:00	2	2	03:36:00	0	18	7	2	0	1	1		0	0	0	0				0	0	0	0	0	1	LB	2022-05-11	2	03:37:00	lidetu.beyene@kncvtbc.org	2022-05-13	09:19:00	1	2022-05-27	1							1		2
18-008-00	control	index_arm_1	tab9	09:20:00	2	2	03:37:00	0	18	8	2	0	1	1		0	0	0	0				0	0	0	0	0	1	LB	2022-05-11	2	03:38:00	lidetu.beyene@kncvtbc.org	2022-05-13	09:22:00	1	2022-05-27	1							1		2
18-009-00	control	index_arm_1	tab9	09:22:00	2	2	03:38:00	0	18	9	2	0	1	1		0	0	0	0				0	0	0	0	0	1	LB	2022-05-11	2	03:39:00	lidetu.beyene@kncvtbc.org	2022-05-13	09:24:00	1	2022-05-27	1							1		2
18-010-00	control	index_arm_1	tab9	09:25:00	2	2	03:40:00	0	18	10	2	1	1	0		0	0	0	0				0	0	0	0	0	1	LB	2022-05-11	2	03:41:00	lidetu.beyene@kncvtbc.org	2022-05-13	09:26:00	1	2022-05-27	1							1		2
18-011-00	control	index_arm_1	tab9	09:30:00	2	2	03:42:00	0	18	11	2	0	1	1		0	0	0	0				0	0	0	0	0	1	LB	2022-05-11	2	03:43:00	lidetu.beyene@kncvtbc.org	2022-05-13	09:31:00	1	2022-05-27	1							1		2
18-012-00	control	index_arm_1	tab9	09:32:00	2	2	04:13:00	0	18	12	1	1	1	1		0	0	1	1	16	7	2014	0	0	0	0	0	1	LB	2022-05-11	2	04:14:00	lidetu.beyene@kncvtbc.org	2022-05-13	09:34:00	1	2022-05-27	1							1		2	09:34:00	2
18-012-01	control	child_arm_1	tab9
18-012-02	control	child_arm_1	tab9
18-013-00	control	index_arm_1	tab9	09:43:00	2	2	03:44:00	0	18	13	2	0	1	1		0	0	0	0				0	0	0	0	0	1	LB	2022-05-11	2	03:44:00	lidetu.beyene@kncvtbc.org	2022-05-13	09:46:00	1	2022-05-27	1							1		2
18-014-00	control	index_arm_1	tab9	09:46:00	2	2	03:47:00	0	18	14	2	0	1	1		0	0	0	0				0	0	0	0	0	1	LB	2022-05-11	2	03:48:00	lidetu.beyene@kncvtbc.org	2022-05-13	09:48:00	1	2022-05-27	1							1		2
18-015-00	control	index_arm_1	tab9	09:49:00	2	2	03:49:00	0	18	15	2	0	1	1		0	0	0	0				0	0	0	0	0	1	LB	2022-05-11	2	03:49:00	lidetu.beyene@kncvtbc.org	2022-05-13	09:50:00	1	2022-05-27	1							1		2
18-016-00	control	index_arm_1	tab9	09:51:00	2	2	03:50:00	0	18	16	2	0	1	1		0	0	0	0				0	0	0	0	0	1	LB	2022-05-11	2	03:51:00	lidetu.beyene@kncvtbc.org	2022-05-13	09:52:00	1	2022-05-27	1							1		2
18-017-00	control	index_arm_1	tab9	12:44:00	2	2	03:51:00	0	18	17	2	0	1	1		0	0	0	0				0	0	0	0	0	1	LB	2022-05-12	2	03:52:00	lidetu.beyene@kncvtbc.org	2022-05-14	12:46:00	1	2022-05-27	1							1		2
18-018-00	control	index_arm_1	tab9	17:15:00	2	2	02:04:00	0	18	18	2	0	1	1		0	0	0	0				0	0	0	0	0	1	LB	2022-06-15	2	02:05:00	lidetu.beyene@kncvtbc.org	2022-06-15	17:16:00	1	2022-11-17	1							1		2
18-019-00	control	index_arm_1	tab9	17:18:00	2	2	02:06:00	0	18	19	1	1	1	1		0	0	1	1	30	9	2014	0	0	0	0	0	1	LB	2022-06-15	2	02:07:00	lidetu.beyene@kncvtbc.org	2022-06-15	17:20:00	1	2022-11-11	1							1		2	21:12:00	2
18-019-01	control	child_arm_1	tab9
18-019-02	control	child_arm_1	tab9
18-019-03	control	child_arm_1	tab9
18-020-00	control	index_arm_1	tab9	17:21:00	2	2	02:08:00	0	18	20	2	0	1	1		0	0	0	0				0	0	0	0	0	1	LB	2022-06-15	2	02:08:00	lidetu.beyene@kncvtbc.org	2022-06-15	17:22:00	1	2022-11-17	1							1		2
18-021-00	control	index_arm_1	tab9	11:39:00	2	1	10:06:00	0	18	21	2	0	1	1		0	0	0	0				0	0	0	0	0	1	LB	2022-07-04	1	10:07:00	lidetu.beyene@kncvtbc.org	2022-07-04	11:41:00	1	2022-11-17	1							1		2
18-022-00	control	index_arm_1	tab9	11:43:00	2	1	10:08:00	0	18	22	2	0	1	1		0	0	0	0				0	0	0	0	0	1	LB	2022-07-04	1	10:09:00	lidetu.beyene@kncvtbc.org	2022-07-04	11:45:00	1	2022-11-17	1							1		2
18-023-00	control	index_arm_1	tab9	11:46:00	2	1	10:10:00	0	18	23	2	0	1	1		0	0	0	0				0	0	0	0	0	1	LB	2022-07-04	1	10:11:00	lidetu.beyene@kncvtbc.org	2022-07-04	11:48:00	1	2022-11-17	1							1		2
18-024-00	control	index_arm_1	tab9	20:06:00	2	2	06:40:00	0	18	24	2	0	1	1		0	0	0	0				0	0	0	0	0	1	LB	2022-07-25	2	06:41:00	lidetu.beyene@kncvtbc.org	2022-07-25	20:08:00	1	2022-11-17	1							1		2
18-025-00	control	index_arm_1	tab9	20:10:00	2	2	06:42:00	0	18	25	1	1	1	1		0	0	1	1	29	10	2014	0	0	0	0	0	1	LB	2022-07-25	2	06:43:00	lidetu.beyene@kncvtbc.org	2022-07-25	20:12:00	1	2022-11-11	1							1		2	21:21:00	2
18-025-01	control	child_arm_1	tab9
18-026-00	control	index_arm_1	tab9	20:13:00	2	2	06:43:00	0	18	26	1	1	1	1		0	0	1	1	30	10	2014	0	0	0	0	0	1	LB	2022-07-25	2	06:44:00	lidetu.beyene@kncvtbc.org	2022-07-25	20:16:00	1	2022-11-11	1							1		2	21:29:00	2
18-027-00	control	index_arm_1	tab9	20:18:00	2	2	06:44:00	0	18	27	2	0	1	1		0	0	0	0				0	0	0	0	0	1	LB	2022-07-25	2	06:45:00	lidetu.beyene@kncvtbc.org	2022-07-25	20:19:00	1	2022-11-17	1							1		2
18-028-00	control	index_arm_1	tab9	10:47:00	2	1	10:40:00	0	18	28	2	0	1	1		0	0	0	0				0	0	0	0	0	1	LB	2022-08-08	1	10:41:00	lidetu.beyene@kncvtbc.org	2022-08-08	10:49:00	1	2022-11-17	1							1		2
18-029-00	control	index_arm_1	tab9	09:15:00	2	1	11:30:00	0	18	29	2	1	1	1		1	0	0	0				0	0	0	0	0	1	LB	2022-08-15	1	11:32:00	lidetu.beyene@kncvtbc.org	2022-08-18	09:18:00	1	2022-11-17	1							1		2
18-030-00	control	index_arm_1	tab9	09:20:00	2	1	11:33:00	0	18	30	2	1	1	1		0	1	0	0				0	0	0	0	0	1	LB	2022-08-15	1	11:35:00	lidetu.beyene@kncvtbc.org	2022-08-18	09:21:00	1	2022-11-17	1							1		2
18-031-00	control	index_arm_1	tab9	08:56:00	2	1	08:56:00	0	18	31	2	1	1	0		0	0	0	0				0	0	0	0	0	1	LB	2022-09-05	1	08:57:00	lidetu.beyene@kncvtbc.org	2022-09-05	08:58:00	1	2022-11-17	1							1		2
18-032-00	control	index_arm_1	tab9	07:58:00	2	1	07:59:00	0	18	32	2	0	1	1		0	0	0	0				0	0	0	0	0	1	LB	2022-09-19	1	07:59:00	lidetu.beyene@kncvtbc.org	2022-09-19	07:59:00	1	2022-11-17	1							1		2
18-033-00	control	index_arm_1	tab9	14:26:00	2	1	11:54:00	0	18	33	2	0	1	1		0	0	0	0				0	0	0	0	0	1	LB	2022-09-29	1	11:56:00	lidetu.beyene@kncvtbc.org	2022-09-29	14:28:00	1	2022-11-17	1							1		2
[truncated: 849 more columns]

## Sheet: Modified MPI calculation
cost_pid	arm	Quintile by arm	Quintile overall	Net index score	Growth score	Mortality score	Schooling score	School attendance score	Cooking fuel score	Sanitation score	Drinking water score	Electricity score	Housing score	Assets score	Top/bottom	x
01-021-01	arm_aintervention_arm_1	5	5	0.833336	0.0833333	0.166667	0.166667	0.166667	0	0.055556	0.027778	0.055556	0.055556	0.055556	top	not deprived
01-031-01	arm_aintervention_arm_1	3	2	0.638891	0.0833333	0.166667	0	0.166667	0	0.055556	0.055556	0.055556	0.055556	0	bottom	deprived
01-032-01	arm_aintervention_arm_1	2	2	0.583335	0.0833333	0.166667	0	0.166667	0	0.055556	0.055556	0	0.055556	0	bottom	deprived
01-039-01	arm_aintervention_arm_1	3	2	0.638891	0.0833333	0.166667	0.166667	0	0	0.055556	0.055556	0.055556	0	0.055556	bottom	deprived
01-041-01	arm_aintervention_arm_1	3	3	0.666669	0.166667	0.166667	0.166667	0	0	0	0.055556	0.055556	0.055556	0	top	deprived
01-042-01	arm_aintervention_arm_1	5	5	0.861114	0.166667	0.166667	0.166667	0.166667	0	0	0.027778	0.055556	0.055556	0.055556	top	not deprived
01-043-01	arm_aintervention_arm_1	2	2	0.555558	0.0833333	0.166667	0	0.166667	0	0	0.055556	0.055556	0.055556	0.055556	bottom	deprived
01-045-01	arm_aintervention_arm_1	3	2	0.638891	0.0833333	0.166667	0.166667	0.166667	0	0	0.027778	0	0.055556	0.055556	bottom	deprived
01-047-01	arm_aintervention_arm_1	2	2	0.555558	0.166667	0.166667	0	0	0	0	0.055556	0.055556	0.055556	0.055556	bottom	deprived
01-048-01	arm_aintervention_arm_1	4	4	0.833336	0.166667	0.166667	0.166667	0.166667	0	0	0.055556	0	0.055556	0.055556	top	not deprived
02-043-01	arm_aintervention_arm_1	5	5	0.888892	0.166667	0.166667	0.166667	0.166667	0	0	0.055556	0.055556	0.055556	0.055556	top	not deprived
02-045-01	arm_aintervention_arm_1	1	1	0.333334	0.166667	0.166667	0	0	0	0	0	0	0	0	bottom	deprived
02-047-01	arm_aintervention_arm_1	5	5	0.944448	0.166667	0.166667	0.166667	0.166667	0	0.055556	0.055556	0.055556	0.055556	0.055556	top	not deprived
02-048-01	arm_aintervention_arm_1	2	1	0.500001	0.166667	0.166667	0	0.166667	0	0	0	0	0	0	bottom	deprived
02-052-01	arm_aintervention_arm_1	5	5	0.888892	0.166667	0.166667	0.166667	0.166667	0	0	0.055556	0.055556	0.055556	0.055556	top	not deprived
02-054-01	arm_aintervention_arm_1	1	1	0.333334	0.166667	0	0	0.166667	0	0	0	0	0	0	bottom	deprived
02-055-01	arm_aintervention_arm_1	1	1	0.38889	0.166667	0.166667	0	0	0	0	0	0	0	0.055556	bottom	deprived
02-057-02	arm_aintervention_arm_1	2	1	0.500002	0.166667	0.166667	0	0	0	0	0.055556	0	0.055556	0.055556	bottom	deprived
02-058-01	arm_aintervention_arm_1	4	4	0.833336	0.166667	0.166667	0.166667	0.166667	0	0	0	0.055556	0.055556	0.055556	top	not deprived
02-064-01	arm_aintervention_arm_1	2	1	0.500001	0.166667	0.166667	0	0.166667	0	0	0	0	0	0	bottom	deprived
02-065-01	arm_aintervention_arm_1	4	4	0.833336	0.166667	0.166667	0.166667	0.166667	0	0	0.055556	0.055556	0	0.055556	top	not deprived
02-066-01	arm_aintervention_arm_1	3	3	0.722224	0.166667	0.166667	0.166667	0.166667	0	0	0	0	0	0.055556	top	not deprived
02-076-01	arm_aintervention_arm_1	2	2	0.611113	0.166667	0.166667	0	0.166667	0	0	0	0.055556	0	0.055556	bottom	deprived
02-081-01	arm_aintervention_arm_1	1	1	0.444446	0.166667	0.166667	0	0	0	0	0	0	0.055556	0.055556	bottom	deprived
02-083-01	arm_aintervention_arm_1	3	3	0.666669	0.166667	0.166667	0	0.166667	0	0	0	0.055556	0.055556	0.055556	top	deprived
02-084-01	arm_aintervention_arm_1	3	3	0.722224	0.166667	0.166667	0.166667	0.166667	0	0	0.055556	0	0	0	top	not deprived
02-091-01	arm_aintervention_arm_1	2	1	0.500001	0.166667	0.166667	0	0.166667	0	0	0	0	0	0	bottom	deprived
02-092-01	arm_aintervention_arm_1	1	1	0.38889	0.166667	0.166667	0	0	0	0	0	0	0	0.055556	bottom	deprived
02-095-01	arm_aintervention_arm_1	2	2	0.555557	0.166667	0.166667	0.166667	0	0	0	0	0	0	0.055556	bottom	deprived
02-100-01	arm_aintervention_arm_1	1	1	0.38889	0.166667	0.166667	0	0	0	0	0	0	0.055556	0	bottom	deprived
02-105-01	arm_aintervention_arm_1	4	4	0.77778	0.166667	0.166667	0.166667	0.166667	0	0	0	0.055556	0	0.055556	top	not deprived
03-008-02	arm_aintervention_arm_1	1	1	0.333334	0.166667	0	0	0.166667	0	0	0	0	0	0	bottom	deprived
03-011-02	arm_aintervention_arm_1	1	1	0.38889	0.166667	0.166667	0	0	0	0	0	0	0	0.055556	bottom	deprived
03-017-01	arm_aintervention_arm_1	5	5	0.888892	0.166667	0.166667	0.166667	0.166667	0	0	0.055556	0.055556	0.055556	0.055556	top	not deprived
03-020-01	arm_aintervention_arm_1	1	1	0.38889	0.166667	0.166667	0	0	0	0	0	0	0.055556	0	bottom	deprived
03-027-01	arm_aintervention_arm_1	5	5	0.888892	0.166667	0.166667	0.166667	0.166667	0	0.055556	0.055556	0	0.055556	0.055556	top	not deprived
03-034-01	arm_aintervention_arm_1	5	5	0.888892	0.166667	0.166667	0.166667	0.166667	0	0	0.055556	0.055556	0.055556	0.055556	top	not deprived
04-015-01	arm_aintervention_arm_1	5	5	0.944448	0.166667	0.166667	0.166667	0.166667	0	0.055556	0.055556	0.055556	0.055556	0.055556	top	not deprived
04-027-01	arm_aintervention_arm_1	4	3	0.722225	0.166667	0.166667	0.166667	0	0	0	0.055556	0.055556	0.055556	0.055556	top	not deprived
04-030-01	arm_aintervention_arm_1	5	5	0.888892	0.166667	0.166667	0.166667	0.166667	0	0.055556	0.055556	0	0.055556	0.055556	top	not deprived
05-027-01	arm_aintervention_arm_1	4	4	0.833336	0.166667	0.166667	0.166667	0.166667	0	0	0.055556	0.055556	0	0.055556	top	not deprived
05-030-01	arm_aintervention_arm_1	4	4	0.833336	0.166667	0.166667	0.166667	0.166667	0	0	0	0.055556	0.055556	0.055556	top	not deprived
05-031-01	arm_aintervention_arm_1	4	4	0.833336	0.166667	0.166667	0.166667	0.166667	0	0	0.055556	0.055556	0	0.055556	top	not deprived
05-036-01	arm_aintervention_arm_1	1	1	0.333334	0.166667	0.166667	0	0	0	0	0	0	0	0	bottom	deprived
05-037-01	arm_aintervention_arm_1	5	5	0.888892	0.166667	0.166667	0.166667	0.166667	0	0.055556	0.055556	0.055556	0	0.055556	top	not deprived
05-039-01	arm_aintervention_arm_1	1	1	0.38889	0.166667	0.166667	0	0	0	0	0	0	0	0.055556	bottom	deprived
05-040-01	arm_aintervention_arm_1	2	2	0.611113	0.166667	0.166667	0.166667	0	0	0	0.055556	0	0	0.055556	bottom	deprived
05-044-02	arm_aintervention_arm_1	3	3	0.666669	0.166667	0.166667	0.166667	0	0	0	0.055556	0.055556	0	0.055556	top	deprived
05-046-01	arm_aintervention_arm_1	4	4	0.833336	0.166667	0.166667	0.166667	0.166667	0	0	0.055556	0.055556	0	0.055556	top	not deprived
05-054-01	arm_aintervention_arm_1	2	2	0.611113	0.166667	0.166667	0	0.166667	0	0	0.055556	0	0	0.055556	bottom	deprived
07-004-01	arm_aintervention_arm_1	4	4	0.77778	0.166667	0.166667	0.166667	0.166667	0	0	0	0	0.055556	0.055556	top	not deprived
07-006-01	arm_aintervention_arm_1	2	2	0.555557	0.166667	0.166667	0.166667	0	0	0	0	0	0	0.055556	bottom	deprived
09-002-01	arm_aintervention_arm_1	2	2	0.611113	0.166667	0.166667	0.166667	0	0	0	0	0.055556	0	0.055556	bottom	deprived
09-003-01	arm_aintervention_arm_1	1	1	0.444446	0	0.166667	0	0.166667	0	0	0	0.055556	0	0.055556	bottom	deprived
09-017-01	arm_aintervention_arm_1	3	3	0.666669	0.166667	0.166667	0	0.166667	0	0	0.055556	0.055556	0	0.055556	top	deprived
09-018-01	arm_aintervention_arm_1	3	3	0.666669	0.166667	0.166667	0.166667	0	0	0	0	0.055556	0.055556	0.055556	top	deprived
10-007-03	arm_bstandard_of_c_arm_1	1	1	0.444446	0.0833333	0.166667	0	0.166667	0	0	0	0	0.055556	0.055556	bottom	deprived
10-012-01	arm_bstandard_of_c_arm_1	3	3	0.666669	0.166667	0.166667	0	0.166667	0	0.055556	0	0.055556	0.055556	0	top	deprived
10-015-01	arm_bstandard_of_c_arm_1	4	4	0.777781	0.166667	0.166667	0	0.166667	0	0.055556	0.055556	0.055556	0.055556	0.055556	top	not deprived
10-016-01	arm_bstandard_of_c_arm_1	3	3	0.666669	0.166667	0.166667	0	0.166667	0	0	0	0.055556	0.055556	0.055556	top	deprived
11-018-01	arm_bstandard_of_c_arm_1	4	4	0.833336	0.166667	0.166667	0.166667	0.166667	0	0.055556	0	0	0.055556	0.055556	top	not deprived
11-019-01	arm_bstandard_of_c_arm_1	2	2	0.555558	0.0833333	0.166667	0	0.166667	0	0.055556	0	0.055556	0.055556	0.055556	bottom	deprived
11-021-01	arm_bstandard_of_c_arm_1	3	3	0.666669	0.166667	0.166667	0	0.166667	0	0.055556	0	0	0.055556	0.055556	top	deprived
11-022-01	arm_bstandard_of_c_arm_1	3	3	0.666669	0.0833333	0.166667	0.166667	0.166667	0	0.055556	0	0	0.055556	0.055556	top	deprived
11-023-01	arm_bstandard_of_c_arm_1	1	1	0.361112	0.0833333	0.166667	0	0.166667	0	0	0.027778	0	0	0	bottom	deprived
11-030-01	arm_bstandard_of_c_arm_1	3	3	0.666669	0.166667	0.166667	0.166667	0	0	0	0.055556	0	0.055556	0.055556	top	deprived
11-036-01	arm_bstandard_of_c_arm_1	2	1	0.500002	0	0.166667	0	0.166667	0	0	0	0.055556	0.055556	0.055556	bottom	deprived
11-040-01	arm_bstandard_of_c_arm_1	4	4	0.777781	0.166667	0.166667	0	0.166667	0	0.055556	0.055556	0.055556	0.055556	0.055556	top	not deprived
11-048-01	arm_bstandard_of_c_arm_1	5	5	0.888892	0.166667	0.166667	0.166667	0.166667	0	0	0.055556	0.055556	0.055556	0.055556	top	not deprived
11-053-01	arm_bstandard_of_c_arm_1	5	5	0.888892	0.166667	0.166667	0.166667	0.166667	0	0.055556	0	0.055556	0.055556	0.055556	top	not deprived
11-055-01	arm_bstandard_of_c_arm_1	4	4	0.77778	0.166667	0.166667	0.166667	0.166667	0	0.055556	0	0	0.055556	0	top	not deprived
11-33-01	arm_bstandard_of_c_arm_1	2	2	0.555557	0.0833333	0.166667	0.166667	0.166667	0	0	0	0	0.055556	0	bottom	deprived
12-013-01	arm_bstandard_of_c_arm_1	2	2	0.555558	0.0833333	0.166667	0	0.166667	0	0.055556	0.055556	0.055556	0.055556	0	bottom	deprived
12-040-01	arm_bstandard_of_c_arm_1	1	1	0.388891	0.166667	0	0	0	0	0	0.055556	0.055556	0.055556	0.055556	bottom	deprived
12-041-01	arm_bstandard_of_c_arm_1	5	5	0.888892	0.166667	0.166667	0.166667	0.166667	0	0	0.055556	0.055556	0.055556	0.055556	top	not deprived
13-010-01	arm_bstandard_of_c_arm_1	1	1	0.444446	0.166667	0.166667	0	0	0	0.055556	0	0	0	0.055556	bottom	deprived
13-023-01	arm_bstandard_of_c_arm_1	2	2	0.555557	0.166667	0	0.166667	0.166667	0	0	0	0	0.055556	0	bottom	deprived
13-024-01	arm_bstandard_of_c_arm_1	2	1	0.500001	0.166667	0.166667	0	0.166667	0	0	0	0	0	0	bottom	deprived
13-025-01	arm_bstandard_of_c_arm_1	5	5	0.91667	0.166667	0.166667	0.166667	0.166667	0	0.055556	0.027778	0.055556	0.055556	0.055556	top	not deprived
13-029-01	arm_bstandard_of_c_arm_1	5	5	0.944448	0.166667	0.166667	0.166667	0.166667	0	0.055556	0.055556	0.055556	0.055556	0.055556	top	not deprived
13-031-01	arm_bstandard_of_c_arm_1	4	4	0.77778	0.166667	0.166667	0.166667	0.166667	0	0	0	0	0.055556	0.055556	top	not deprived
13-035-02	arm_bstandard_of_c_arm_1	2	2	0.611113	0.166667	0.166667	0	0.166667	0	0	0.055556	0	0.055556	0	bottom	deprived
13-036-01	arm_bstandard_of_c_arm_1	5	5	0.888892	0.166667	0.166667	0.166667	0.166667	0	0	0.055556	0.055556	0.055556	0.055556	top	not deprived
13-040-01	arm_bstandard_of_c_arm_1	4	4	0.777781	0.166667	0.166667	0	0.166667	0.055556	0	0.055556	0.055556	0.055556	0.055556	top	not deprived
14-029-01	arm_bstandard_of_c_arm_1	4	4	0.833336	0.166667	0.166667	0.166667	0.166667	0	0	0.055556	0.055556	0	0.055556	top	not deprived
14-030-01	arm_bstandard_of_c_arm_1	4	3	0.722225	0.0833333	0.166667	0.166667	0.166667	0	0	0.055556	0.055556	0.055556	0.055556	top	not deprived
14-032-01	arm_bstandard_of_c_arm_1	4	4	0.77778	0.166667	0.166667	0.166667	0.166667	0	0	0	0.055556	0	0.055556	top	not deprived
14-033-01	arm_bstandard_of_c_arm_1	2	2	0.555557	0.166667	0.166667	0.166667	0	0	0	0.055556	0	0	0	bottom	deprived
14-034-01	arm_bstandard_of_c_arm_1	3	3	0.666669	0.166667	0.166667	0.166667	0	0	0	0.055556	0.055556	0	0.055556	top	deprived
14-036-01	arm_bstandard_of_c_arm_1	4	4	0.833336	0.166667	0.166667	0.166667	0.166667	0	0	0.055556	0.055556	0	0.055556	top	not deprived
14-039-01	arm_bstandard_of_c_arm_1	3	3	0.666669	0.166667	0.166667	0	0.166667	0	0	0.055556	0.055556	0	0.055556	top	deprived
14-049-01	arm_bstandard_of_c_arm_1	2	2	0.611113	0.0833333	0.166667	0.166667	0.166667	0	0	0	0	0.055556	0.055556	bottom	deprived
14-050-01	arm_bstandard_of_c_arm_1	1	1	0.38889	0.166667	0.166667	0	0	0	0	0	0	0	0.055556	bottom	deprived
14-055-01	arm_bstandard_of_c_arm_1	3	3	0.722224	0.166667	0.166667	0.166667	0.166667	0	0	0	0	0	0.055556	top	not deprived
14-058-01	arm_bstandard_of_c_arm_1	2	2	0.583335	0.0833333	0	0.166667	0.166667	0	0	0.055556	0.055556	0	0.055556	bottom	deprived
14-060-01	arm_bstandard_of_c_arm_1	4	4	0.750002	0.0833333	0.166667	0.166667	0.166667	0	0	0.055556	0.055556	0	0.055556	top	not deprived
14-062-01	arm_bstandard_of_c_arm_1	4	3	0.722225	0.0833333	0.166667	0.166667	0.166667	0	0	0.055556	0.055556	0.055556	0.055556	top	not deprived
14-065-01	arm_bstandard_of_c_arm_1	3	3	0.694446	0.0833333	0.166667	0.166667	0.166667	0	0	0.055556	0	0	0.055556	top	not deprived
15-028-01	arm_bstandard_of_c_arm_1	5	5	0.861114	0.0833333	0.166667	0.166667	0.166667	0.055556	0	0.055556	0.055556	0.055556	0.055556	top	not deprived
15-041-01	arm_bstandard_of_c_arm_1	3	3	0.694446	0.0833333	0.166667	0.166667	0.166667	0	0	0.055556	0.055556	0	0	top	not deprived
15-044-01	arm_bstandard_of_c_arm_1	5	5	0.888892	0.166667	0.166667	0.166667	0.166667	0	0	0.055556	0.055556	0.055556	0.055556	top	not deprived
15-048-02	arm_bstandard_of_c_arm_1	4	4	0.833336	0.166667	0.166667	0.166667	0.166667	0	0	0.055556	0.055556	0	0.055556	top	not deprived
15-061-01	arm_bstandard_of_c_arm_1	3	3	0.666669	0.0833333	0.166667	0.166667	0.166667	0	0	0.055556	0.055556	0	0.055556	top	deprived
16-016-01	arm_bstandard_of_c_arm_1	2	1	0.500001	0.166667	0.166667	0.166667	0	0	0	0	0	0	0	bottom	deprived
16-029-01	arm_bstandard_of_c_arm_1	3	3	0.722224	0.166667	0.166667	0.166667	0.166667	0	0	0	0	0	0.055556	top	not deprived
16-030-01	arm_bstandard_of_c_arm_1	5	5	0.888892	0.166667	0.166667	0.166667	0.166667	0	0	0.055556	0.055556	0.055556	0.055556	top	not deprived
16-032-01	arm_bstandard_of_c_arm_1	2	2	0.555557	0.166667	0.166667	0.166667	0	0	0	0	0	0	0.055556	bottom	deprived
16-040-01	arm_bstandard_of_c_arm_1	4	4	0.833336	0.166667	0.166667	0.166667	0.166667	0	0	0.055556	0.055556	0	0.055556	top	not deprived
16-049-01	arm_bstandard_of_c_arm_1	4	3	0.722225	0.166667	0.166667	0	0.166667	0	0	0.055556	0.055556	0.055556	0.055556	top	not deprived
16-059-01	arm_bstandard_of_c_arm_1	4	4	0.833336	0.166667	0.166667	0.166667	0.166667	0	0	0.055556	0.055556	0	0.055556	top	not deprived
16-064-01	arm_bstandard_of_c_arm_1	5	5	0.888892	0.166667	0.166667	0.166667	0.166667	0	0	0.055556	0.055556	0.055556	0.055556	top	not deprived
16-080-01	arm_bstandard_of_c_arm_1	2	2	0.555557	0.166667	0.166667	0.166667	0	0	0	0	0	0	0.055556	bottom	deprived
16-088-01	arm_bstandard_of_c_arm_1	3	3	0.666668	0.166667	0.166667	0.166667	0.166667	0	0	0	0	0	0	top	deprived
16-092-01	arm_bstandard_of_c_arm_1	4	4	0.77778	0.166667	0.166667	0.166667	0.166667	0	0	0.055556	0.055556	0	0	top	not deprived
16-095-01	arm_bstandard_of_c_arm_1	4	4	0.833336	0.166667	0.166667	0.166667	0.166667	0	0	0.055556	0.055556	0	0.055556	top	not deprived
16-097-01	arm_bstandard_of_c_arm_1	4	4	0.77778	0.166667	0.166667	0.166667	0.166667	0	0	0	0.055556	0	0.055556	top	not deprived
17-007-01	arm_bstandard_of_c_arm_1	2	2	0.611113	0.166667	0.166667	0	0.166667	0	0	0.055556	0.055556	0	0	bottom	deprived
18-012-01	arm_bstandard_of_c_arm_1	4	3	0.722225	0	0.166667	0.166667	0.166667	0	0	0.055556	0.055556	0.055556	0.055556	top	not deprived
18-019-01	arm_bstandard_of_c_arm_1	2	2	0.611113	0.166667	0.166667	0	0.166667	0	0	0.055556	0	0	0.055556	bottom	deprived
18-025-01	arm_bstandard_of_c_arm_1	4	4	0.833336	0.166667	0.166667	0.166667	0.166667	0	0	0.055556	0.055556	0	0.055556	top	not deprived
